# Supplementary material for: Antifungal activity of dendritic cell lysosomal proteins against Cryptococcus neoformans
Source: Sci Rep. 2021 Jun 30;11:13619. doi: 10.1038/s41598-021-92991-6 (PMC8245489; doi:10.1038/s41598-021-92991-6)
Supplement: Supplementary file 2 — Supplementary Information 2. [file 41598_2021_92991_MOESM2_ESM.xlsx]

## Sheet: Mass spec - DC lysosome
Table S1. Contents of Dendritic Cell Lysosomal Fractions
#	Identified Proteins (3117/3144)	Accession Number	Alternate ID	MW	Fraction 1	Fraction 2	Fraction 3	Fraction 4	Fraction 5	Fraction 6	Fraction 7	Fraction 8	Fraction 9	Fraction 10	Fraction 11	Fraction 12
1	Actin, cytoplasmic 1 OS=Mus musculus GN=Actb PE=1 SV=1	ACTB_MOUSE (+16)	Actb	42 kDa	27	63	76	149	281	705	888	376	153	106	87	43
2	Galectin-3 OS=Mus musculus GN=Lgals3 PE=1 SV=3	LEG3_MOUSE	Lgals3	28 kDa	97	384	422	331	141	27	18	12	19	19	14	8
3	ADP/ATP translocase 2 OS=Mus musculus GN=Slc25a5 PE=1 SV=3	ADT2_MOUSE	Slc25a5	33 kDa	26	319	360	323	60	19	17	12	12	18	9	5
4	Trypsin OS=Sus scrofa PE=1 SV=1	TRYP_PIG		24 kDa	103	85	116	85	74	61	54	42	60	81	144	196
5	Moesin OS=Mus musculus GN=Msn PE=1 SV=3	MOES_MOUSE	Msn	68 kDa	3	6	3				8	18	32	474	393	93
6	ATP synthase subunit beta, mitochondrial OS=Mus musculus GN=Atp5b PE=1 SV=2	ATPB_MOUSE	Atp5b	56 kDa			2	3	13	11	36	490	177	59	51	22
7	Glyceraldehyde-3-phosphate dehydrogenase OS=Mus musculus GN=Gapdh PE=1 SV=2	G3P_MOUSE	Gapdh	36 kDa	3	4	2	60	344	235	59	22	18	21	14	6
8	ATP synthase subunit alpha, mitochondrial OS=Mus musculus GN=Atp5a1 PE=1 SV=1	ATPA_MOUSE	Atp5a1	60 kDa	6	9	10	7	9	5	11	328	235	63	51	19
9	Elongation factor 1-alpha 1 OS=Mus musculus GN=Eef1a1 PE=1 SV=3	EF1A1_MOUSE (+2)	Eef1a1	50 kDa	9	17	6	11	15	13	202	251	82	34	24	13
10	Protein disulfide-isomerase OS=Mus musculus GN=P4hb PE=1 SV=2	PDIA1_MOUSE	P4hb	57 kDa					5	23	21	53	335	109	51	17
11	Guanine nucleotide-binding protein G(i) subunit alpha-2 OS=Mus musculus GN=Gnai2 PE=1 SV=5	GNAI2_MOUSE	Gnai2	40 kDa	2				179	227	115	46	24	14	15	6
12	78 kDa glucose-regulated protein OS=Mus musculus GN=Hspa5 PE=1 SV=3	GRP78_MOUSE	Hspa5	72 kDa		2	2	3			6	8	3	305	239	51
13	Alpha-enolase OS=Mus musculus GN=Eno1 PE=1 SV=3	ENOA_MOUSE	Eno1	47 kDa					12	12	143	283	72	27	26	14
14	Keratin, type II cytoskeletal 1 OS=Homo sapiens GN=KRT1 PE=1 SV=6	K2C1_HUMAN	KRT1	66 kDa	82	53	51	41	39	49	29	26	38	59	57	75
15	Malate dehydrogenase, mitochondrial OS=Mus musculus GN=Mdh2 PE=1 SV=3	MDHM_MOUSE	Mdh2	36 kDa	6	12	9	119	212	98	31	18	13	16	13	5
16	Plastin-2 OS=Mus musculus GN=Lcp1 PE=1 SV=4	PLSL_MOUSE	Lcp1	70 kDa	3	3	5	3	3	6	8	43	115	243	87	31
17	60 kDa heat shock protein, mitochondrial OS=Mus musculus GN=Hspd1 PE=1 SV=1	CH60_MOUSE (+1)	Hspd1	61 kDa			2					18	341	136	39	15
18	Keratin, type I cytoskeletal 10 OS=Homo sapiens GN=KRT10 PE=1 SV=6	K1C10_HUMAN	KRT10	59 kDa	92	53	46	45	18	37	20	28	20	52	57	54
19	Endoplasmin OS=Mus musculus GN=Hsp90b1 PE=1 SV=2	ENPL_MOUSE	Hsp90b1	92 kDa									2	11	104	428
20	Fructose-bisphosphate aldolase A OS=Mus musculus GN=Aldoa PE=1 SV=2	ALDOA_MOUSE	Aldoa	39 kDa					90	197	146	33	13	11	9	2
21	Pyruvate kinase PKM OS=Mus musculus GN=Pkm PE=1 SV=4	KPYM_MOUSE	Pkm	58 kDa								14	297	103	43	24
22	H-2 class II histocompatibility antigen, A-D beta chain OS=Mus musculus GN=H2-Ab1 PE=1 SV=1	HB2D_MOUSE	H2-Ab1	30 kDa	42	36	79	119	99	31	18	17	17	20	11	8
23	Voltage-dependent anion-selective channel protein 1 OS=Rattus norvegicus GN=Vdac1 PE=1 SV=4	VDAC1_RAT	Vdac1	31 kDa	5	10	34	194	140	33	5	3	4	7
24	Phosphate carrier protein, mitochondrial OS=Mus musculus GN=Slc25a3 PE=1 SV=1	MPCP_MOUSE	Slc25a3	40 kDa	3	84	132	133	61	10	4	2	3	4		2
25	Coronin-1A OS=Mus musculus GN=Coro1a PE=1 SV=5	COR1A_MOUSE	Coro1a	51 kDa		2				5	19	149	196	39	30	20
26	Annexin A2 OS=Mus musculus GN=Anxa2 PE=1 SV=2	ANXA2_MOUSE	Anxa2	39 kDa	2	3	6	34	158	122	53	22	10	12	7	5
27	Vimentin OS=Mus musculus GN=Vim PE=1 SV=3	VIME_MOUSE	Vim	54 kDa	3	4	4		16	45	82	144	99	22	10	2
28	Guanine nucleotide-binding protein G(I)/G(S)/G(T) subunit beta-2 OS=Mus musculus GN=Gnb2 PE=1 SV=3	GBB2_MOUSE (+3)	Gnb2	37 kDa	10		24	272	287	39	12	6	4	5	3
29	Calreticulin OS=Mus musculus GN=Calr PE=1 SV=1	CALR_MOUSE	Calr	48 kDa								171	149	32	14	10
30	Keratin, type I cytoskeletal 9 OS=Homo sapiens GN=KRT9 PE=1 SV=3	K1C9_HUMAN	KRT9	62 kDa	54	37	39	32	28	34	22	19	22	24	15	49
31	Guanine nucleotide-binding protein G(I)/G(S)/G(T) subunit beta-1 OS=Mus musculus GN=Gnb1 PE=1 SV=3	GBB1_MOUSE (+4)	Gnb1	37 kDa	7		12	163	157	31	9		3	4	3
32	L-lactate dehydrogenase A chain OS=Mus musculus GN=Ldha PE=1 SV=3	LDHA_MOUSE	Ldha	36 kDa				91	176	75	27	8	4	5	5
33	Protein disulfide-isomerase A3 OS=Mus musculus GN=Pdia3 PE=1 SV=2	PDIA3_MOUSE	Pdia3	57 kDa			4	10				76	201	64	32	17
34	Cathepsin D OS=Mus musculus GN=Ctsd PE=1 SV=1	CATD_MOUSE	Ctsd	45 kDa	15	31	43	30	27	69	57	36	14	7	9	3
35	Stress-70 protein, mitochondrial OS=Mus musculus GN=Hspa9 PE=1 SV=3	GRP75_MOUSE	Hspa9	73 kDa						2	2			240	98	27
36	Adenylyl cyclase-associated protein 1 OS=Rattus norvegicus GN=Cap1 PE=1 SV=3	CAP1_RAT	Cap1	52 kDa	14	27	35	30	14	6		75	104	23	16	5
37	Voltage-dependent anion-selective channel protein 2 OS=Mus musculus GN=Vdac2 PE=1 SV=2	VDAC2_MOUSE	Vdac2	32 kDa	6	7	40	135	87	22	6	6	9	10	7	2
38	Elongation factor 2 OS=Mus musculus GN=Eef2 PE=1 SV=2	EF2_MOUSE	Eef2	95 kDa					15	18	11	11	37	13	81	149
39	Prohibitin OS=Mus musculus GN=Phb PE=1 SV=1	PHB_MOUSE (+1)	Phb	30 kDa		42	126	135	36	8	2			2
40	H-2 class II histocompatibility antigen, E-K alpha chain OS=Mus musculus PE=1 SV=1	HA22_MOUSE		29 kDa	6	23	40	69	104	38	31	18	14	10
41	Actin-related protein 2/3 complex subunit 2 OS=Mus musculus GN=Arpc2 PE=1 SV=3	ARPC2_MOUSE	Arpc2	34 kDa			78	122	89	11	2			2
42	Heat shock cognate 71 kDa protein OS=Mus musculus GN=Hspa8 PE=1 SV=1	HSP7C_MOUSE (+1)	Hspa8	71 kDa							3		8	205	69	25
43	H-2 class II histocompatibility antigen, E-D beta chain OS=Mus musculus PE=3 SV=1	HB22_MOUSE		30 kDa	14	24	42	73	76	23	14	13	15	12	2
44	Glutamate dehydrogenase 1, mitochondrial OS=Mus musculus GN=Glud1 PE=1 SV=1	DHE3_MOUSE	Glud1	61 kDa								151	93	24	16	2
45	H-2 class II histocompatibility antigen, A-D alpha chain OS=Mus musculus GN=H2-Aa PE=1 SV=1	HA2D_MOUSE	H2-Aa	28 kDa	7	24	36	48	78	39	37	14	11	9	5
46	Serum albumin OS=Bos taurus GN=ALB PE=1 SV=4	ALBU_BOVIN	ALB	69 kDa	7	3	5	9	6	5	5	2	86	97	54	26
47	Trifunctional enzyme subunit alpha, mitochondrial OS=Mus musculus GN=Hadha PE=1 SV=1	ECHA_MOUSE	Hadha	83 kDa							5		3	73	185	40
48	Tubulin beta-5 chain OS=Mus musculus GN=Tubb5 PE=1 SV=1	TBB5_MOUSE (+9)	Tubb5	50 kDa	2	2	7	16	11	8	11	132	79	15	12	4
49	Myosin-9 OS=Mus musculus GN=Myh9 PE=1 SV=4	MYH9_MOUSE	Myh9	226 kDa		3	6	3	11	7	7	12	26	42	74	89
50	Cathepsin S OS=Mus musculus GN=Ctss PE=1 SV=2	CATS_MOUSE	Ctss	38 kDa	42	114	41	22	16	13	9	2	3	9	4	2
51	Integrin beta-2 OS=Mus musculus GN=Itgb2 PE=1 SV=2	ITB2_MOUSE	Itgb2	85 kDa					4			3	6	8	77	160
52	Aldehyde dehydrogenase, mitochondrial OS=Mus musculus GN=Aldh2 PE=1 SV=1	ALDH2_MOUSE	Aldh2	57 kDa					4	2	6	150	74	12	10	10
53	Ezrin OS=Mus musculus GN=Ezr PE=1 SV=3	EZRI_MOUSE	Ezr	69 kDa								20	52	162	187	48
54	Heat shock protein HSP 90-beta OS=Mus musculus GN=Hsp90ab1 PE=1 SV=3	HS90B_MOUSE (+1)	Hsp90ab1	83 kDa										10	117	134
55	Cathepsin B OS=Mus musculus GN=Ctsb PE=1 SV=2	CATB_MOUSE	Ctsb	37 kDa	30	71	75	40	14	9	10	7		5	6
56	WD repeat-containing protein 1 OS=Mus musculus GN=Wdr1 PE=1 SV=3	WDR1_MOUSE	Wdr1	66 kDa									108	96	36	16
57	Fermitin family homolog 3 OS=Mus musculus GN=Fermt3 PE=1 SV=1	URP2_MOUSE	Fermt3	76 kDa	4			2	4			9	5	120	80	17
58	3-ketoacyl-CoA thiolase A, peroxisomal OS=Mus musculus GN=Acaa1a PE=1 SV=1	THIKA_MOUSE	Acaa1a	44 kDa					47	104	75	17	5	4	5	2
59	Prohibitin-2 OS=Mus musculus GN=Phb2 PE=1 SV=1	PHB2_MOUSE (+2)	Phb2	33 kDa			10	61	90	29	10	6	3	4
60	EH domain-containing protein 1 OS=Mus musculus GN=Ehd1 PE=1 SV=1	EHD1_MOUSE (+1)	Ehd1	61 kDa						7	17	11	126	69	11
61	Tubulin alpha-1B chain OS=Mus musculus GN=Tuba1b PE=1 SV=2	TBA1B_MOUSE (+7)	Tuba1b	50 kDa	5	2	3	9	10	3	14	104	46	15	12	7
62	Aspartate aminotransferase, mitochondrial OS=Mus musculus GN=Got2 PE=1 SV=1	AATM_MOUSE	Got2	47 kDa					49	95	69	21	5	2		2
63	Glyceraldehyde-3-phosphate dehydrogenase OS=Gallus gallus GN=GAPDH PE=2 SV=3	G3P_CHICK (+1)	GAPDH	36 kDa					290	219
64	Rab GDP dissociation inhibitor beta OS=Mus musculus GN=Gdi2 PE=1 SV=1	GDIB_MOUSE (+1)	Gdi2	51 kDa							86	112	32	10	8
65	Keratin, type II cytoskeletal 2 epidermal OS=Homo sapiens GN=KRT2 PE=1 SV=2	K22E_HUMAN	KRT2	65 kDa	47	28	33	27	6	19	7	8	12	31	27	38
66	Phosphoglycerate mutase 1 OS=Mus musculus GN=Pgam1 PE=1 SV=3	PGAM1_MOUSE (+2)	Pgam1	29 kDa	19	84	85	41	6
67	Alpha-N-acetylgalactosaminidase OS=Mus musculus GN=Naga PE=1 SV=2	NAGAB_MOUSE	Naga	47 kDa			3	15	15	37	76	60	16	6	5
68	ATP synthase subunit gamma, mitochondrial OS=Mus musculus GN=Atp5c1 PE=1 SV=1	ATPG_MOUSE	Atp5c1	33 kDa		10	71	98	51	13	2		2	5
69	Annexin A1 OS=Mus musculus GN=Anxa1 PE=1 SV=2	ANXA1_MOUSE	Anxa1	39 kDa			6	8	73	84	44	9	3	5	7	3
70	Dolichyl-diphosphooligosaccharide--protein glycosyltransferase subunit 1 OS=Mus musculus GN=Rpn1 PE=1 SV=1	RPN1_MOUSE	Rpn1	69 kDa									67	110	41	19
71	Citrate synthase, mitochondrial OS=Mus musculus GN=Cs PE=1 SV=1	CISY_MOUSE	Cs	52 kDa						15	116	63	15	6	5
72	MICOS complex subunit Mic60 OS=Mus musculus GN=Immt PE=1 SV=1	MIC60_MOUSE	Immt	84 kDa									2	32	150	48
73	Napsin-A OS=Mus musculus GN=Napsa PE=1 SV=1	NAPSA_MOUSE	Napsa	46 kDa	3		2	3	20	45	52	35	24	9	8
74	Actin-related protein 2 OS=Mus musculus GN=Actr2 PE=1 SV=1	ARP2_MOUSE (+4)	Actr2	45 kDa					26	106	73	25	3			3
75	Glycerol-3-phosphate dehydrogenase, mitochondrial OS=Mus musculus GN=Gpd2 PE=1 SV=2	GPDM_MOUSE	Gpd2	81 kDa										115	80	16
76	Transketolase OS=Mus musculus GN=Tkt PE=1 SV=1	TKT_MOUSE	Tkt	68 kDa							2		72	89	36	11
77	Succinyl-CoA:3-ketoacid coenzyme A transferase 1, mitochondrial OS=Mus musculus GN=Oxct1 PE=1 SV=1	SCOT1_MOUSE	Oxct1	56 kDa					2			65	107	20	9	3
78	Phosphoglycerate kinase 1 OS=Mus musculus GN=Pgk1 PE=1 SV=4	PGK1_MOUSE	Pgk1	45 kDa				4	3	56	90	33	4		7
79	Cofilin-1 OS=Mus musculus GN=Cfl1 PE=1 SV=3	COF1_MOUSE	Cfl1	19 kDa	149	15	6	10	8	3	5	6	13	8	5
80	14-3-3 protein zeta/delta OS=Mus musculus GN=Ywhaz PE=1 SV=1	1433Z_MOUSE (+1)	Ywhaz	28 kDa	14	71	81	35	10	2	3			2
81	Lactadherin OS=Mus musculus GN=Mfge8 PE=1 SV=3	MFGM_MOUSE	Mfge8	51 kDa	19	11	10	25	38	23	11	19	15	17	11	9
82	Electron transfer flavoprotein subunit alpha, mitochondrial OS=Mus musculus GN=Etfa PE=1 SV=2	ETFA_MOUSE	Etfa	35 kDa			34	87	68	18	5	3		4
83	Succinate dehydrogenase [ubiquinone] flavoprotein subunit, mitochondrial OS=Mus musculus GN=Sdha PE=1 SV=1	SDHA_MOUSE	Sdha	73 kDa									56	99	44	15
84	Acetyl-CoA acetyltransferase, mitochondrial OS=Mus musculus GN=Acat1 PE=1 SV=1	THIL_MOUSE	Acat1	45 kDa					11	85	64	24	8	2	3
85	Protein disulfide-isomerase A4 OS=Mus musculus GN=Pdia4 PE=1 SV=3	PDIA4_MOUSE	Pdia4	72 kDa										114	89	12
86	Aconitate hydratase, mitochondrial OS=Mus musculus GN=Aco2 PE=1 SV=1	ACON_MOUSE	Aco2	85 kDa											131	75
87	Elongation factor 1-gamma OS=Mus musculus GN=Eef1g PE=1 SV=3	EF1G_MOUSE	Eef1g	50 kDa				2			80	84	24	6	3
88	Lysosomal alpha-mannosidase OS=Mus musculus GN=Man2b1 PE=1 SV=4	MA2B1_MOUSE	Man2b1	115 kDa		3		2	10	20	32	28	27	55	17	4
89	Peroxisomal multifunctional enzyme type 2 OS=Mus musculus GN=Hsd17b4 PE=1 SV=3	DHB4_MOUSE	Hsd17b4	79 kDa				30	25	16	24	16	2	26	58	12
90	V-type proton ATPase subunit B, brain isoform OS=Mus musculus GN=Atp6v1b2 PE=1 SV=1	VATB2_MOUSE (+1)	Atp6v1b2	57 kDa								75	94	10	4
91	Gelsolin OS=Mus musculus GN=Gsn PE=1 SV=3	GELS_MOUSE	Gsn	86 kDa											103	75
92	Beta-glucuronidase OS=Mus musculus GN=Gusb PE=1 SV=2	BGLR_MOUSE	Gusb	74 kDa									3	120	51	9
93	F-actin-capping protein subunit beta OS=Pongo abelii GN=CAPZB PE=2 SV=2	CAPZB_PONAB (+1)	CAPZB	31 kDa			45	71	61	25	2
94	Dolichyl-diphosphooligosaccharide--protein glycosyltransferase subunit 2 OS=Mus musculus GN=Rpn2 PE=1 SV=1	RPN2_MOUSE	Rpn2	69 kDa								3	86	72	31	7
95	V-type proton ATPase catalytic subunit A OS=Mus musculus GN=Atp6v1a PE=1 SV=2	VATA_MOUSE	Atp6v1a	68 kDa									12	124	45	15
96	Calnexin OS=Mus musculus GN=Canx PE=1 SV=1	CALX_MOUSE	Canx	67 kDa										9	125	54
97	Cytochrome b-c1 complex subunit 2, mitochondrial OS=Mus musculus GN=Uqcrc2 PE=1 SV=1	QCR2_MOUSE	Uqcrc2	48 kDa						63	85	30	2
98	Chloride intracellular channel protein 1 OS=Mus musculus GN=Clic1 PE=1 SV=3	CLIC1_MOUSE	Clic1	27 kDa		40	60	43	22	8	2		3	4
99	Protein disulfide-isomerase A6 OS=Mus musculus GN=Pdia6 PE=1 SV=3	PDIA6_MOUSE	Pdia6	48 kDa			3	6	6	2	36	79	26	17	12	7
100	6-phosphogluconate dehydrogenase, decarboxylating OS=Mus musculus GN=Pgd PE=1 SV=3	6PGD_MOUSE	Pgd	53 kDa							55	90	23	6	5
101	Peroxiredoxin-1 OS=Mus musculus GN=Prdx1 PE=1 SV=1	PRDX1_MOUSE	Prdx1	22 kDa	59	74	30	7	3	3			5	5	2
102	Fumarate hydratase, mitochondrial OS=Mus musculus GN=Fh PE=1 SV=3	FUMH_MOUSE	Fh	54 kDa							57	71	15	8	6	2
103	Ras-related protein Rap-1b OS=Mus musculus GN=Rap1b PE=1 SV=2	RAP1B_MOUSE (+6)	Rap1b	21 kDa	119	35	6	5	2	3			2	4	3
104	Ubiquitin-40S ribosomal protein S27a OS=Mus musculus GN=Rps27a PE=1 SV=2	RS27A_MOUSE (+1)	Rps27a	18 kDa	23	16	18	10	10	11	11	16	14	19	17	15
105	Alpha-actinin-1 OS=Mus musculus GN=Actn1 PE=1 SV=1	ACTN1_MOUSE	Actn1	103 kDa										3	18	162
106	Trifunctional enzyme subunit beta, mitochondrial OS=Mus musculus GN=Hadhb PE=1 SV=1	ECHB_MOUSE	Hadhb	51 kDa							69	75	9	3	2
107	Vesicle-fusing ATPase OS=Rattus norvegicus GN=Nsf PE=1 SV=1	NSF_RAT	Nsf	83 kDa										56	97	16
108	NADH-ubiquinone oxidoreductase 75 kDa subunit, mitochondrial OS=Mus musculus GN=Ndufs1 PE=1 SV=2	NDUS1_MOUSE	Ndufs1	80 kDa										61	88	25
109	Actin, muscle-type OS=Molgula oculata PE=3 SV=1	ACT2_MOLOC		42 kDa				98	195	473	553	264	109	72	66	34
110	Glucose-6-phosphate isomerase OS=Mus musculus GN=Gpi PE=1 SV=4	G6PI_MOUSE	Gpi	63 kDa								53	87	22	10
111	Cathepsin Z OS=Mus musculus GN=Ctsz PE=1 SV=1	CATZ_MOUSE	Ctsz	34 kDa	2	6	28	49	36	13	6	4	5	6	3
112	Transitional endoplasmic reticulum ATPase OS=Bos taurus GN=VCP PE=2 SV=1	TERA_BOVIN (+1)	VCP	89 kDa											42	132
113	Cytochrome c1, heme protein, mitochondrial OS=Mus musculus GN=Cyc1 PE=1 SV=1	CY1_MOUSE	Cyc1	35 kDa	6	32	43	37	17
114	Eukaryotic initiation factor 4A-I OS=Mus musculus GN=Eif4a1 PE=1 SV=1	IF4A1_MOUSE (+3)	Eif4a1	46 kDa					2		78	63	10	2
115	ATP synthase F(0) complex subunit B1, mitochondrial OS=Mus musculus GN=Atp5f1 PE=1 SV=1	AT5F1_MOUSE	Atp5f1	29 kDa	28	67	40	6	2	3	3		3	3
116	Endoplasmic reticulum resident protein 29 OS=Mus musculus GN=Erp29 PE=1 SV=2	ERP29_MOUSE	Erp29	29 kDa	13	57	50	25	2					2
117	Peroxisomal acyl-coenzyme A oxidase 3 OS=Mus musculus GN=Acox3 PE=1 SV=2	ACOX3_MOUSE	Acox3	78 kDa									2	102	42	12
118	Isocitrate dehydrogenase [NADP], mitochondrial OS=Mus musculus GN=Idh2 PE=1 SV=3	IDHP_MOUSE (+1)	Idh2	51 kDa	2	3	3			19	78	40	5	4	4
119	Calcium-binding mitochondrial carrier protein Aralar1 OS=Mus musculus GN=Slc25a12 PE=1 SV=1	CMC1_MOUSE	Slc25a12	75 kDa									11	102	34	10
120	Tropomyosin alpha-3 chain OS=Rattus norvegicus GN=Tpm3 PE=1 SV=2	TPM3_RAT	Tpm3	29 kDa		20	51	53	26	6
121	Ras-related protein Rab-5C OS=Mus musculus GN=Rab5c PE=1 SV=2	RAB5C_MOUSE	Rab5c	23 kDa	33	71	41	11
122	Dihydrolipoyl dehydrogenase, mitochondrial OS=Mus musculus GN=Dld PE=1 SV=2	DLDH_MOUSE	Dld	54 kDa								69	82	5	5
123	NADH-cytochrome b5 reductase 3 OS=Mus musculus GN=Cyb5r3 PE=1 SV=3	NB5R3_MOUSE	Cyb5r3	34 kDa			36	66	50	12	2
124	Catalase OS=Mus musculus GN=Cat PE=1 SV=4	CATA_MOUSE	Cat	60 kDa								27	85	25	9
125	Voltage-dependent anion-selective channel protein 3 OS=Mus musculus GN=Vdac3 PE=1 SV=1	VDAC3_MOUSE	Vdac3	31 kDa	3	28	64	56	25	6	4	4		5
126	Sodium/potassium-transporting ATPase subunit alpha-1 OS=Mus musculus GN=Atp1a1 PE=1 SV=1	AT1A1_MOUSE	Atp1a1	113 kDa											32	127
127	Dolichyl-diphosphooligosaccharide--protein glycosyltransferase 48 kDa subunit OS=Mus musculus GN=Ddost PE=1 SV=2	OST48_MOUSE (+1)	Ddost	49 kDa						5	76	60	6	3	2
128	Tyrosine-protein kinase Lyn OS=Mus musculus GN=Lyn PE=1 SV=4	LYN_MOUSE	Lyn	59 kDa								50	83	16	4
129	Actin-related protein 3 OS=Mus musculus GN=Actr3 PE=1 SV=3	ARP3_MOUSE (+1)	Actr3	47 kDa							52	59	20	4	6	4
130	14-3-3 protein epsilon OS=Mus musculus GN=Ywhae PE=1 SV=1	1433E_MOUSE (+5)	Ywhae	29 kDa		34	47	55	28	4
131	Macrophage-capping protein OS=Rattus norvegicus GN=Capg PE=1 SV=1	CAPG_RAT	Capg	39 kDa		2	6	3	13	58	47	21	5	4	2
132	Cytochrome b-c1 complex subunit 1, mitochondrial OS=Mus musculus GN=Uqcrc1 PE=1 SV=2	QCR1_MOUSE	Uqcrc1	53 kDa							42	72	19	7	6
133	AP-2 complex subunit beta OS=Mus musculus GN=Ap2b1 PE=1 SV=1	AP2B1_MOUSE (+2)	Ap2b1	105 kDa		11	10	9						30	21	66
134	Ras-related protein Rab-7a OS=Mus musculus GN=Rab7a PE=1 SV=2	RAB7A_MOUSE (+2)	Rab7a	23 kDa	37	70	26	8	3				2
135	Ras-related protein Ral-B OS=Mus musculus GN=Ralb PE=1 SV=1	RALB_MOUSE	Ralb	23 kDa	19	69	38	17	3
136	Actin-related protein 2/3 complex subunit 1B OS=Mus musculus GN=Arpc1b PE=1 SV=4	ARC1B_MOUSE	Arpc1b	41 kDa		3		25	66	35	8	3				2
137	Gamma-interferon-inducible lysosomal thiol reductase OS=Mus musculus GN=Ifi30 PE=1 SV=3	GILT_MOUSE	Ifi30	28 kDa	26	53	33	16				2
138	Phosphatidylinositol-binding clathrin assembly protein OS=Mus musculus GN=Picalm PE=1 SV=1	PICAL_MOUSE	Picalm	72 kDa			3	6	22	31	19	16	25	23	4
139	Annexin A4 OS=Mus musculus GN=Anxa4 PE=1 SV=4	ANXA4_MOUSE	Anxa4	36 kDa			30	60	42	15	2
140	Prostaglandin G/H synthase 1 OS=Mus musculus GN=Ptgs1 PE=1 SV=1	PGH1_MOUSE	Ptgs1	69 kDa				3					15	83	27	3
141	NADH dehydrogenase [ubiquinone] 1 alpha subcomplex subunit 9, mitochondrial OS=Mus musculus GN=Ndufa9 PE=1 SV=2	NDUA9_MOUSE	Ndufa9	43 kDa				46	67	30	8			2
142	Isocitrate dehydrogenase [NAD] subunit alpha, mitochondrial OS=Mus musculus GN=Idh3a PE=1 SV=1	IDH3A_MOUSE	Idh3a	40 kDa					58	62	27
143	Talin-1 OS=Mus musculus GN=Tln1 PE=1 SV=2	TLN1_MOUSE	Tln1	270 kDa				4	2	3	19	51	17	12	11	11
144	Very-long-chain 3-oxoacyl-CoA reductase OS=Mus musculus GN=Hsd17b12 PE=1 SV=1	DHB12_MOUSE	Hsd17b12	35 kDa	2	39	40	43	15				2
145	Ras GTPase-activating-like protein IQGAP1 OS=Mus musculus GN=Iqgap1 PE=1 SV=2	IQGA1_MOUSE	Iqgap1	189 kDa					3	5	6		2	11	48	70
146	Pyruvate dehydrogenase E1 component subunit beta, mitochondrial OS=Mus musculus GN=Pdhb PE=1 SV=1	ODPB_MOUSE	Pdhb	39 kDa				38	70	29	5
147	H-2 class II histocompatibility antigen gamma chain OS=Mus musculus GN=Cd74 PE=1 SV=3	HG2A_MOUSE	Cd74	32 kDa	5		8	26	22	15	15	5		3
148	NADPH--cytochrome P450 reductase OS=Mus musculus GN=Por PE=1 SV=2	NCPR_MOUSE	Por	77 kDa										82	49	5
149	Chloride intracellular channel protein 4 OS=Mus musculus GN=Clic4 PE=1 SV=3	CLIC4_MOUSE	Clic4	29 kDa	2	41	50	30	5
150	Alpha-2-HS-glycoprotein OS=Bos taurus GN=AHSG PE=1 SV=2	FETUA_BOVIN	AHSG	38 kDa	2							33	66	24	12	2
151	Alkyldihydroxyacetonephosphate synthase, peroxisomal OS=Mus musculus GN=Agps PE=1 SV=1	ADAS_MOUSE	Agps	72 kDa									49	69	20
152	Adenylate kinase 2, mitochondrial OS=Mus musculus GN=Ak2 PE=1 SV=5	KAD2_MOUSE	Ak2	26 kDa	8	49	53	21	2
153	Calcium-binding mitochondrial carrier protein Aralar2 OS=Mus musculus GN=Slc25a13 PE=1 SV=1	CMC2_MOUSE	Slc25a13	74 kDa									25	83	33	7
154	Synaptic vesicle membrane protein VAT-1 homolog OS=Mus musculus GN=Vat1 PE=1 SV=3	VAT1_MOUSE	Vat1	43 kDa					5	11	14	71	26	6	3
155	Apoptosis-inducing factor 1, mitochondrial OS=Mus musculus GN=Aifm1 PE=1 SV=1	AIFM1_MOUSE	Aifm1	67 kDa									56	55	18	3
156	Zyxin OS=Mus musculus GN=Zyx PE=1 SV=2	ZYX_MOUSE	Zyx	61 kDa		2	8	20	29	18	4	2		17	24	4
157	Filamin-A OS=Mus musculus GN=Flna PE=1 SV=5	FLNA_MOUSE	Flna	281 kDa	5			2			2	3	12	18	32	55
158	Mitochondrial 2-oxoglutarate/malate carrier protein OS=Mus musculus GN=Slc25a11 PE=1 SV=3	M2OM_MOUSE	Slc25a11	34 kDa		29	45	45	11
159	Rho GDP-dissociation inhibitor 1 OS=Mus musculus GN=Arhgdia PE=1 SV=3	GDIR1_MOUSE (+1)	Arhgdia	23 kDa	13	41	40	15	5	2	2		2	2
160	ATP synthase subunit O, mitochondrial OS=Mus musculus GN=Atp5o PE=1 SV=1	ATPO_MOUSE	Atp5o	23 kDa	45	54	22	3	2	2
161	Long-chain-fatty-acid--CoA ligase 4 OS=Mus musculus GN=Acsl4 PE=1 SV=2	ACSL4_MOUSE	Acsl4	79 kDa										50	78	11
162	AP-2 complex subunit alpha-2 OS=Mus musculus GN=Ap2a2 PE=1 SV=2	AP2A2_MOUSE (+1)	Ap2a2	104 kDa		9	14	11	2				4	29	15	55
163	Vesicle-associated membrane protein-associated protein A OS=Mus musculus GN=Vapa PE=1 SV=2	VAPA_MOUSE	Vapa	28 kDa	2	35	38	28	6
164	Long-chain specific acyl-CoA dehydrogenase, mitochondrial OS=Mus musculus GN=Acadl PE=1 SV=2	ACADL_MOUSE	Acadl	48 kDa					7	55	52	14
165	Elongation factor Tu, mitochondrial OS=Mus musculus GN=Tufm PE=1 SV=1	EFTU_MOUSE	Tufm	50 kDa		6	10	8	5	7	53	36		2	2
166	Hydroxyacyl-coenzyme A dehydrogenase, mitochondrial OS=Mus musculus GN=Hadh PE=1 SV=2	HCDH_MOUSE	Hadh	34 kDa			7	54	49	16					3
167	Tyrosine-protein kinase Fgr OS=Mus musculus GN=Fgr PE=1 SV=2	FGR_MOUSE	Fgr	59 kDa								34	72	20	8
168	Annexin A5 OS=Mus musculus GN=Anxa5 PE=1 SV=1	ANXA5_MOUSE	Anxa5	36 kDa			19	54	50	13
169	Mitochondrial carrier homolog 2 OS=Mus musculus GN=Mtch2 PE=1 SV=1	MTCH2_MOUSE	Mtch2	33 kDa			15	44	35	14				6
170	Actin, cytoplasmic 1 OS=Bos mutus grunniens GN=ACTB PE=2 SV=1	ACTB_BOSMU	ACTB	42 kDa					138	400	490	181	77
171	Raftlin OS=Mus musculus GN=Rftn1 PE=1 SV=4	RFTN1_MOUSE	Rftn1	62 kDa									26	75	21	7
172	Receptor of activated protein C kinase 1 OS=Mus musculus GN=Rack1 PE=1 SV=3	RACK1_MOUSE (+6)	Rack1	35 kDa			24	43	33	8
173	Sideroflexin-1 OS=Mus musculus GN=Sfxn1 PE=1 SV=3	SFXN1_MOUSE	Sfxn1	36 kDa			4	51	50	18
174	Lactotransferrin OS=Mus musculus GN=Ltf PE=1 SV=4	TRFL_MOUSE	Ltf	78 kDa				2						34	77	14
175	Class II histocompatibility antigen, M beta 1 chain OS=Mus musculus GN=H2-DMb1 PE=2 SV=1	DMB_MOUSE	H2-DMb1	29 kDa	9	35	24	26	17	7		2	2
176	14-3-3 protein eta OS=Mus musculus GN=Ywhah PE=1 SV=2	1433F_MOUSE (+2)	Ywhah	28 kDa	11	49	50	26
177	NADH dehydrogenase [ubiquinone] iron-sulfur protein 2, mitochondrial OS=Mus musculus GN=Ndufs2 PE=1 SV=1	NDUS2_MOUSE	Ndufs2	53 kDa							61	44	2
178	C-type lectin domain family 10 member A OS=Mus musculus GN=Clec10a PE=1 SV=1	CLC10_MOUSE	Clec10a	35 kDa					13	29	29	19	11	5	4
179	Electron transfer flavoprotein subunit beta OS=Mus musculus GN=Etfb PE=1 SV=3	ETFB_MOUSE	Etfb	28 kDa	9	42	44	20	3
180	Ornithine aminotransferase, mitochondrial OS=Mus musculus GN=Oat PE=1 SV=1	OAT_MOUSE	Oat	48 kDa						6	69	48	3
181	Beta-hexosaminidase subunit beta OS=Mus musculus GN=Hexb PE=1 SV=2	HEXB_MOUSE	Hexb	61 kDa	2	3	3				11	46	23	9	3
182	Tyrosine-protein phosphatase non-receptor type 6 OS=Mus musculus GN=Ptpn6 PE=1 SV=2	PTN6_MOUSE	Ptpn6	68 kDa									53	50	14
183	High mobility group protein B1 OS=Mus musculus GN=Hmgb1 PE=1 SV=2	HMGB1_MOUSE (+1)	Hmgb1	25 kDa	5	26	47	38	4
184	Glucose-6-phosphate 1-dehydrogenase X OS=Mus musculus GN=G6pdx PE=1 SV=3	G6PD1_MOUSE	G6pdx	59 kDa								25	60	14	7	2
185	Septin-9 OS=Mus musculus GN=Sept9 PE=1 SV=1	SEPT9_MOUSE	2017-09-09	66 kDa					6	55	29	14	4
186	Guanine nucleotide-binding protein G(k) subunit alpha OS=Mus musculus GN=Gnai3 PE=1 SV=3	GNAI3_MOUSE	Gnai3	41 kDa					103	140	68	29
187	3-ketoacyl-CoA thiolase, mitochondrial OS=Mus musculus GN=Acaa2 PE=1 SV=3	THIM_MOUSE	Acaa2	42 kDa						52	55	9	2
188	Glycine amidinotransferase, mitochondrial OS=Mus musculus GN=Gatm PE=1 SV=1	GATM_MOUSE	Gatm	48 kDa						17	55	29	4	2
189	Glutaminase kidney isoform, mitochondrial OS=Mus musculus GN=Gls PE=1 SV=1	GLSK_MOUSE	Gls	74 kDa								10	79	29	3
190	V-type proton ATPase subunit E 1 OS=Mus musculus GN=Atp6v1e1 PE=1 SV=2	VATE1_MOUSE	Atp6v1e1	26 kDa			40	35	25	5
191	Serine/threonine-protein phosphatase PP1-alpha catalytic subunit OS=Bos taurus GN=PPP1CA PE=2 SV=1	PP1A_BOVIN (+3)	PPP1CA	38 kDa				12	48	38	15	2
192	Carbonic anhydrase 4 OS=Mus musculus GN=Ca4 PE=1 SV=1	CAH4_MOUSE	Ca4	34 kDa			5	21	46	23	12	5
193	Cytochrome b-245 heavy chain OS=Mus musculus GN=Cybb PE=1 SV=1	CY24B_MOUSE	Cybb	65 kDa								43	47	12	4
194	Sulfide:quinone oxidoreductase, mitochondrial OS=Mus musculus GN=Sqrdl PE=1 SV=3	SQRD_MOUSE	Sqrdl	50 kDa						33	51	17
195	Peptidyl-prolyl cis-trans isomerase A OS=Mus musculus GN=Ppia PE=1 SV=2	PPIA_MOUSE	Ppia	18 kDa	68	11	4	5	6		2	3	7		3
196	T-complex protein 1 subunit zeta OS=Mus musculus GN=Cct6a PE=1 SV=3	TCPZ_MOUSE	Cct6a	58 kDa								3	79	18	6
197	T-complex protein 1 subunit epsilon OS=Mus musculus GN=Cct5 PE=1 SV=1	TCPE_MOUSE	Cct5	60 kDa									72	27	5
198	Dipeptidyl peptidase 1 OS=Mus musculus GN=Ctsc PE=1 SV=1	CATC_MOUSE	Ctsc	52 kDa	57	25	6	3	2	3	2	3	3
199	Class II histocompatibility antigen, M alpha chain OS=Mus musculus GN=H2-DMa PE=1 SV=1	DMA_MOUSE	H2-DMa	29 kDa				20	36	12	16	4
200	Lysosomal protective protein OS=Mus musculus GN=Ctsa PE=1 SV=1	PPGB_MOUSE	Ctsa	54 kDa	32	20	20	15	8			8	5
201	EH domain-containing protein 4 OS=Mus musculus GN=Ehd4 PE=1 SV=1	EHD4_MOUSE	Ehd4	61 kDa									40	51	13
202	Thioredoxin-dependent peroxide reductase, mitochondrial OS=Mus musculus GN=Prdx3 PE=1 SV=1	PRDX3_MOUSE	Prdx3	28 kDa	35	54	24	2
203	Ras-related protein Rab-14 OS=Mus musculus GN=Rab14 PE=1 SV=3	RAB14_MOUSE (+3)	Rab14	24 kDa	27	52	28
204	Protein transport protein Sec61 subunit alpha isoform 1 OS=Mus musculus GN=Sec61a1 PE=1 SV=2	S61A1_MOUSE (+5)	Sec61a1	52 kDa				4	28	41	19	10
205	Profilin-1 OS=Mus musculus GN=Pfn1 PE=1 SV=2	PROF1_MOUSE (+1)	Pfn1	15 kDa	79	9		2					4
206	Ras-related protein Rab-35 OS=Mus musculus GN=Rab35 PE=1 SV=1	RAB35_MOUSE (+2)	Rab35	23 kDa	31	56	23
207	ATP-dependent 6-phosphofructokinase, platelet type OS=Mus musculus GN=Pfkp PE=1 SV=1	PFKAP_MOUSE	Pfkp	85 kDa										2	67	32
208	Dihydrolipoyllysine-residue acetyltransferase component of pyruvate dehydrogenase complex, mitochondrial OS=Mus musculus GN=Dlat PE=1 SV=2	ODP2_MOUSE	Dlat	68 kDa		3	2	4	21	8	2		24	23	13	3
209	Catenin beta-1 OS=Mus musculus GN=Ctnnb1 PE=1 SV=1	CTNB1_MOUSE (+1)	Ctnnb1	85 kDa										13	48	42
210	Very long-chain specific acyl-CoA dehydrogenase, mitochondrial OS=Mus musculus GN=Acadvl PE=1 SV=3	ACADV_MOUSE	Acadvl	71 kDa									39	57	15
211	Neuroblast differentiation-associated protein AHNAK OS=Homo sapiens GN=AHNAK PE=1 SV=2	AHNK_HUMAN	AHNAK	629 kDa	3	2	4	4	7	10	4	4	9	7	8	5
212	Neutrophil cytosol factor 2 OS=Mus musculus GN=Ncf2 PE=1 SV=1	NCF2_MOUSE	Ncf2	59 kDa		9	2		2	7	6		23	32	2
213	Glucosylceramidase OS=Mus musculus GN=Gba PE=1 SV=1	GLCM_MOUSE	Gba	58 kDa								2	55	27	9
214	T-complex protein 1 subunit eta OS=Mus musculus GN=Cct7 PE=1 SV=1	TCPH_MOUSE	Cct7	60 kDa								4	74	12	2
215	Radixin OS=Mus musculus GN=Rdx PE=1 SV=3	RADI_MOUSE	Rdx	69 kDa										155	147	31
216	Lymphocyte-specific protein 1 OS=Mus musculus GN=Lsp1 PE=1 SV=2	LSP1_MOUSE	Lsp1	37 kDa	3	2			2	6	10	39	22	10	6
217	Coronin-1C OS=Mus musculus GN=Coro1c PE=1 SV=2	COR1C_MOUSE	Coro1c	53 kDa						3	10	38	35	6	3
218	Stomatin-like protein 2, mitochondrial OS=Mus musculus GN=Stoml2 PE=1 SV=1	STML2_MOUSE	Stoml2	38 kDa					36	47	22	4
219	Rho GDP-dissociation inhibitor 2 OS=Mus musculus GN=Arhgdib PE=1 SV=3	GDIR2_MOUSE	Arhgdib	23 kDa	15	36	34	16
220	Dihydropyrimidinase-related protein 2 OS=Mus musculus GN=Dpysl2 PE=1 SV=2	DPYL2_MOUSE (+1)	Dpysl2	62 kDa									52	38	13
221	Phospholipase B-like 1 OS=Mus musculus GN=Plbd1 PE=1 SV=1	PLBL1_MOUSE	Plbd1	63 kDa	7	2			5	24	31	15	3	5	2
222	14-3-3 protein gamma OS=Mus musculus GN=Ywhag PE=1 SV=2	1433G_MOUSE (+3)	Ywhag	28 kDa	8	43	50	25	5
223	ADP/ATP translocase 1 OS=Mus musculus GN=Slc25a4 PE=1 SV=4	ADT1_MOUSE	Slc25a4	33 kDa	21	197	191	189	34
224	V-type proton ATPase subunit C 1 OS=Mus musculus GN=Atp6v1c1 PE=1 SV=4	VATC1_MOUSE	Atp6v1c1	44 kDa					9	42	38	5
225	T-complex protein 1 subunit beta OS=Mus musculus GN=Cct2 PE=1 SV=4	TCPB_MOUSE	Cct2	57 kDa								38	57	7	2
226	Succinate--CoA ligase [ADP-forming] subunit beta, mitochondrial OS=Mus musculus GN=Sucla2 PE=1 SV=2	SUCB1_MOUSE	Sucla2	50 kDa						23	54	23
227	Pyruvate dehydrogenase E1 component subunit alpha, somatic form, mitochondrial OS=Mus musculus GN=Pdha1 PE=1 SV=1	ODPA_MOUSE	Pdha1	43 kDa						33	54	10
228	Actin, clone 205 OS=Artemia sp. PE=2 SV=1	ACT1_ARTSX		42 kDa					98	252	317		45
229	Myeloid-associated differentiation marker OS=Mus musculus GN=Myadm PE=1 SV=2	MYADM_MOUSE	Myadm	35 kDa	29	35	17	5			2	3	2
230	Dihydrolipoyllysine-residue succinyltransferase component of 2-oxoglutarate dehydrogenase complex, mitochondrial OS=Mus musculus GN=Dlst PE=1 SV=1	ODO2_MOUSE	Dlst	49 kDa		4	12	9	6		6	38	15	4	5
231	Annexin A6 OS=Mus musculus GN=Anxa6 PE=1 SV=3	ANXA6_MOUSE	Anxa6	76 kDa									2	75	19
232	40S ribosomal protein S3 OS=Mus musculus GN=Rps3 PE=1 SV=1	RS3_MOUSE (+2)	Rps3	27 kDa		16	28	28	17	4
233	Calcium-binding mitochondrial carrier protein SCaMC-1 OS=Mus musculus GN=Slc25a24 PE=1 SV=1	SCMC1_MOUSE	Slc25a24	53 kDa						3	49	42
234	Programmed cell death 6-interacting protein OS=Mus musculus GN=Pdcd6ip PE=1 SV=3	PDC6I_MOUSE	Pdcd6ip	96 kDa									2		38	61
235	Triosephosphate isomerase OS=Mus musculus GN=Tpi1 PE=1 SV=4	TPIS_MOUSE	Tpi1	32 kDa	17	39	36	9
236	Mitochondrial import receptor subunit TOM40 homolog OS=Mus musculus GN=Tomm40 PE=1 SV=3	TOM40_MOUSE	Tomm40	38 kDa					29	39	25	4
237	Very-long-chain enoyl-CoA reductase OS=Mus musculus GN=Tecr PE=1 SV=1	TECR_MOUSE (+1)	Tecr	36 kDa	5	31	24	20	2			3
238	Delta(3,5)-Delta(2,4)-dienoyl-CoA isomerase, mitochondrial OS=Mus musculus GN=Ech1 PE=1 SV=1	ECH1_MOUSE	Ech1	36 kDa			32	40	21	3
239	Protein FAM49B OS=Mus musculus GN=Fam49b PE=1 SV=1	FA49B_MOUSE (+2)	Fam49b	37 kDa			11	39	37	12
240	V-type proton ATPase 16 kDa proteolipid subunit OS=Mus musculus GN=Atp6v0c PE=1 SV=1	VATL_MOUSE (+1)	Atp6v0c	16 kDa	92	4
241	T-complex protein 1 subunit alpha OS=Mus musculus GN=Tcp1 PE=1 SV=3	TCPA_MOUSE	Tcp1	60 kDa									53	28	7
242	V-type proton ATPase subunit d 1 OS=Mus musculus GN=Atp6v0d1 PE=1 SV=2	VA0D1_MOUSE	Atp6v0d1	40 kDa					33	34	15	3
243	40S ribosomal protein S4, X isoform OS=Mus musculus GN=Rps4x PE=1 SV=2	RS4X_MOUSE (+7)	Rps4x	30 kDa		21	41	23	4
244	MICOS complex subunit Mic27 OS=Mus musculus GN=Apool PE=1 SV=1	MIC27_MOUSE	Apool	29 kDa		14	31	39	13
245	Heat shock protein 75 kDa, mitochondrial OS=Mus musculus GN=Trap1 PE=1 SV=1	TRAP1_MOUSE	Trap1	80 kDa										65	26	5
246	Vasodilator-stimulated phosphoprotein OS=Mus musculus GN=Vasp PE=1 SV=4	VASP_MOUSE	Vasp	40 kDa	9		2	5	10	4	31	29	2	2
247	Transient receptor potential cation channel subfamily V member 2 OS=Mus musculus GN=Trpv2 PE=1 SV=2	TRPV2_MOUSE	Trpv2	86 kDa											42	58
248	Enoyl-CoA hydratase, mitochondrial OS=Mus musculus GN=Echs1 PE=1 SV=1	ECHM_MOUSE	Echs1	31 kDa	7	35	41	10
249	NADH dehydrogenase [ubiquinone] 1 alpha subcomplex subunit 10, mitochondrial OS=Mus musculus GN=Ndufa10 PE=1 SV=1	NDUAA_MOUSE	Ndufa10	41 kDa					33	42	18	3
250	B-cell receptor-associated protein 31 OS=Mus musculus GN=Bcap31 PE=1 SV=4	BAP31_MOUSE	Bcap31	28 kDa	4	41	42	17
251	Creatine kinase B-type OS=Mus musculus GN=Ckb PE=1 SV=1	KCRB_MOUSE	Ckb	43 kDa						31	46	17
252	Elongation factor 1-delta OS=Mus musculus GN=Eef1d PE=1 SV=3	EF1D_MOUSE	Eef1d	31 kDa			7	34	33	16	3
253	Septin-2 OS=Mus musculus GN=Sept2 PE=1 SV=2	SEPT2_MOUSE	2017-09-02	42 kDa					4	39	37	10
254	Complement component 1 Q subcomponent-binding protein, mitochondrial OS=Mus musculus GN=C1qbp PE=1 SV=1	C1QBP_MOUSE	C1qbp	31 kDa		31	30	31	5
255	Serine hydroxymethyltransferase, mitochondrial OS=Bos taurus GN=SHMT2 PE=2 SV=1	GLYM_BOVIN	SHMT2	56 kDa								53	28	7	4
256	F-actin-capping protein subunit alpha-2 OS=Mus musculus GN=Capza2 PE=1 SV=3	CAZA2_MOUSE (+1)	Capza2	33 kDa				18	41	22	5	2
257	NADH-ubiquinone oxidoreductase chain 4 OS=Mus musculus GN=Mtnd4 PE=1 SV=1	NU4M_MOUSE	Mtnd4	52 kDa		20	25	23	18	7	2
258	60S acidic ribosomal protein P0 OS=Mus musculus GN=Rplp0 PE=1 SV=3	RLA0_MOUSE	Rplp0	34 kDa			4	15	36	21	11			3
259	Estradiol 17-beta-dehydrogenase 11 OS=Mus musculus GN=Hsd17b11 PE=1 SV=1	DHB11_MOUSE	Hsd17b11	33 kDa			22	34	22	8
260	Hexokinase-2 OS=Mus musculus GN=Hk2 PE=1 SV=1	HXK2_MOUSE	Hk2	103 kDa				2						7	9	68
261	Heterogeneous nuclear ribonucleoproteins A2/B1 OS=Mus musculus GN=Hnrnpa2b1 PE=1 SV=2	ROA2_MOUSE (+1)	Hnrnpa2b1	37 kDa		7	14	35	25	17
262	Erythrocyte band 7 integral membrane protein OS=Mus musculus GN=Stom PE=1 SV=3	STOM_MOUSE	Stom	31 kDa	10	35	34	6
263	Actin, adductor muscle OS=Placopecten magellanicus PE=2 SV=1	ACT_PLAMG		42 kDa					82	240	311	125		43	42
264	NAD-dependent malic enzyme, mitochondrial OS=Mus musculus GN=Me2 PE=1 SV=1	MAOM_MOUSE	Me2	66 kDa								2	53	34	7
265	ATP-binding cassette sub-family D member 1 OS=Mus musculus GN=Abcd1 PE=1 SV=1	ABCD1_MOUSE	Abcd1	82 kDa										39	45	5
266	Cytochrome b-c1 complex subunit Rieske, mitochondrial OS=Mus musculus GN=Uqcrfs1 PE=1 SV=1	UCRI_MOUSE	Uqcrfs1	29 kDa	19	36	24	5
267	Acyl-CoA dehydrogenase family member 9, mitochondrial OS=Mus musculus GN=Acad9 PE=1 SV=2	ACAD9_MOUSE	Acad9	69 kDa									66	22	3
268	Ras suppressor protein 1 OS=Mus musculus GN=Rsu1 PE=1 SV=3	RSU1_MOUSE	Rsu1	32 kDa		22	31	22	4
269	Aldehyde dehydrogenase family 3 member B1 OS=Mus musculus GN=Aldh3b1 PE=1 SV=1	AL3B1_MOUSE	Aldh3b1	52 kDa								44	34	5	3
270	Delta-1-pyrroline-5-carboxylate synthase OS=Mus musculus GN=Aldh18a1 PE=1 SV=2	P5CS_MOUSE	Aldh18a1	87 kDa										4	68	25
271	Lysozyme C-2 OS=Mus musculus GN=Lyz2 PE=1 SV=2	LYZ2_MOUSE	Lyz2	17 kDa	66	7	3						3
272	60S ribosomal protein L5 OS=Mus musculus GN=Rpl5 PE=1 SV=3	RL5_MOUSE	Rpl5	34 kDa				42	40	3
273	Heat shock protein HSP 90-alpha OS=Mus musculus GN=Hsp90aa1 PE=1 SV=4	HS90A_MOUSE	Hsp90aa1	85 kDa											61	94
274	60S ribosomal protein L7 OS=Mus musculus GN=Rpl7 PE=1 SV=2	RL7_MOUSE	Rpl7	31 kDa		11	25	32	10
275	Isocitrate dehydrogenase [NAD] subunit gamma 1, mitochondrial OS=Mus musculus GN=Idh3g PE=1 SV=1	IDHG1_MOUSE	Idh3g	43 kDa					36	32	18	3
276	Cytochrome c oxidase subunit 2 OS=Mus musculus GN=Mtco2 PE=1 SV=1	COX2_MOUSE (+5)	Mtco2	26 kDa	21	26	15							3
277	Pyrroline-5-carboxylate reductase 2 OS=Mus musculus GN=Pycr2 PE=1 SV=1	P5CR2_MOUSE	Pycr2	34 kDa			20	41	27	4
278	Septin-7 OS=Mus musculus GN=Sept7 PE=1 SV=1	SEPT7_MOUSE (+1)	2017-09-07	51 kDa					4	2	14	48	12	4	3
279	N-acylethanolamine-hydrolyzing acid amidase OS=Mus musculus GN=Naaa PE=1 SV=2	NAAA_MOUSE	Naaa	40 kDa	3	17	11	25	11	4	2	2
280	3-hydroxyacyl-CoA dehydrogenase type-2 OS=Mus musculus GN=Hsd17b10 PE=1 SV=4	HCD2_MOUSE	Hsd17b10	27 kDa	11	35	35	8
281	Dehydrogenase/reductase SDR family member 1 OS=Mus musculus GN=Dhrs1 PE=1 SV=1	DHRS1_MOUSE	Dhrs1	34 kDa				30	42	15
282	4F2 cell-surface antigen heavy chain OS=Mus musculus GN=Slc3a2 PE=1 SV=1	4F2_MOUSE	Slc3a2	58 kDa											42	40
283	Extended synaptotagmin-1 OS=Mus musculus GN=Esyt1 PE=1 SV=2	ESYT1_MOUSE	Esyt1	122 kDa	2			4	8	2	2	3	7	10	10	30
284	Surfeit locus protein 4 OS=Mus musculus GN=Surf4 PE=1 SV=1	SURF4_MOUSE (+3)	Surf4	30 kDa	38	17	13	7	2	3	3	2
285	Heterogeneous nuclear ribonucleoprotein K OS=Mus musculus GN=Hnrnpk PE=1 SV=1	HNRPK_MOUSE (+4)	Hnrnpk	51 kDa				12	7	4	9	3	33	11	4
286	Succinate dehydrogenase [ubiquinone] iron-sulfur subunit, mitochondrial OS=Mus musculus GN=Sdhb PE=1 SV=1	SDHB_MOUSE	Sdhb	32 kDa	10	30	22	11
287	Alpha-soluble NSF attachment protein OS=Mus musculus GN=Napa PE=1 SV=1	SNAA_MOUSE	Napa	33 kDa			19	48	25	4
288	4-trimethylaminobutyraldehyde dehydrogenase OS=Mus musculus GN=Aldh9a1 PE=1 SV=1	AL9A1_MOUSE	Aldh9a1	54 kDa								50	30	2
289	Catenin delta-1 OS=Mus musculus GN=Ctnnd1 PE=1 SV=2	CTND1_MOUSE	Ctnnd1	105 kDa										7	21	56
290	Ras-related protein Rab-1A OS=Mus musculus GN=Rab1A PE=1 SV=3	RAB1A_MOUSE (+3)	Rab1A	23 kDa	33	39	18	3
291	Alcohol dehydrogenase [NADP(+)] OS=Mus musculus GN=Akr1a1 PE=1 SV=3	AK1A1_MOUSE	Akr1a1	37 kDa					35	32	13
292	Carnitine O-palmitoyltransferase 1, liver isoform OS=Mus musculus GN=Cpt1a PE=1 SV=4	CPT1A_MOUSE	Cpt1a	88 kDa										19	48	9
293	T-complex protein 1 subunit gamma OS=Mus musculus GN=Cct3 PE=1 SV=1	TCPG_MOUSE	Cct3	61 kDa									54	28
294	Medium-chain specific acyl-CoA dehydrogenase, mitochondrial OS=Mus musculus GN=Acadm PE=1 SV=1	ACADM_MOUSE	Acadm	46 kDa						41	26	9
295	C-type lectin domain family 6 member A OS=Mus musculus GN=Clec6a PE=1 SV=1	CLC6A_MOUSE	Clec6a	24 kDa	7	16	15	13	14	7	6	5
296	Ras-related protein Rab-8A OS=Mus musculus GN=Rab8a PE=1 SV=2	RAB8A_MOUSE (+1)	Rab8a	24 kDa	34	44	20	4
297	Serine/threonine-protein phosphatase 2A 65 kDa regulatory subunit A alpha isoform OS=Mus musculus GN=Ppp2r1a PE=1 SV=3	2AAA_MOUSE (+1)	Ppp2r1a	65 kDa									42	28	12
298	Glycogen phosphorylase, liver form OS=Mus musculus GN=Pygl PE=1 SV=4	PYGL_MOUSE	Pygl	97 kDa										2	15	65
299	Pro-cathepsin H OS=Mus musculus GN=Ctsh PE=1 SV=2	CATH_MOUSE	Ctsh	37 kDa	12	27	27	9			2
300	Guanine nucleotide-binding protein G(s) subunit alpha isoforms XLas OS=Rattus norvegicus GN=Gnas PE=1 SV=3	GNAS1_RAT	Gnas	123 kDa						15	39	22	4	2
301	60S ribosomal protein L10a OS=Bos taurus GN=RPL10A PE=2 SV=3	RL10A_BOVIN (+2)	RPL10A	25 kDa	11	25	30	10
302	Isocitrate dehydrogenase [NAD] subunit beta, mitochondrial OS=Rattus norvegicus GN=Idh3B PE=2 SV=1	IDH3B_RAT	Idh3B	42 kDa					16	36	26	5
303	Twinfilin-2 OS=Mus musculus GN=Twf2 PE=1 SV=1	TWF2_MOUSE	Twf2	39 kDa					20	33	26	4
304	Argininosuccinate synthase OS=Mus musculus GN=Ass1 PE=1 SV=1	ASSY_MOUSE	Ass1	47 kDa						3	48	16
305	Atlastin-3 OS=Mus musculus GN=Atl3 PE=1 SV=1	ATLA3_MOUSE	Atl3	61 kDa								32	46	4
306	Phospholipase D4 OS=Mus musculus GN=Pld4 PE=1 SV=1	PLD4_MOUSE	Pld4	56 kDa							14	21	20	14	5
307	Histone H2B type 1-C/E/G OS=Mus musculus GN=Hist1h2bc PE=1 SV=3	H2B1C_MOUSE (+11)	Hist1h2bc	14 kDa	65	7	4	3	4
308	Mitochondrial amidoxime reducing component 2 OS=Mus musculus GN=Marc2 PE=1 SV=1	MARC2_MOUSE	2017-03-02	38 kDa				18	28	19	5
309	Peroxiredoxin-6 OS=Mus musculus GN=Prdx6 PE=1 SV=3	PRDX6_MOUSE	Prdx6	25 kDa	20	30	21	14
310	Bifunctional purine biosynthesis protein PURH OS=Mus musculus GN=Atic PE=1 SV=2	PUR9_MOUSE	Atic	64 kDa									35	33	13
311	Polypyrimidine tract-binding protein 1 OS=Rattus norvegicus GN=Ptbp1 PE=1 SV=1	PTBP1_RAT	Ptbp1	59 kDa	2	3	6	3	5			20	27	4
312	Succinate--CoA ligase [ADP/GDP-forming] subunit alpha, mitochondrial OS=Mus musculus GN=Suclg1 PE=1 SV=4	SUCA_MOUSE	Suclg1	36 kDa			4	32	34	4
313	UDP-glucuronosyltransferase 1-7C OS=Mus musculus GN=Ugt1a7c PE=1 SV=1	UD17C_MOUSE	Ugt1a7c	60 kDa							3	46	24	6
314	S-formylglutathione hydrolase OS=Mus musculus GN=Esd PE=1 SV=1	ESTD_MOUSE	Esd	31 kDa		4	27	28	17
315	[Pyruvate dehydrogenase (acetyl-transferring)] kinase isozyme 3, mitochondrial OS=Mus musculus GN=Pdk3 PE=1 SV=1	PDK3_MOUSE	Pdk3	48 kDa						2	42	28
316	Drebrin-like protein OS=Mus musculus GN=Dbnl PE=1 SV=2	DBNL_MOUSE	Dbnl	49 kDa	4		7	24	13			11	16
317	Vesicular integral-membrane protein VIP36 OS=Mus musculus GN=Lman2 PE=1 SV=2	LMAN2_MOUSE	Lman2	40 kDa				20	36	22	5	2
318	Leucine-rich repeat-containing protein 59 OS=Mus musculus GN=Lrrc59 PE=1 SV=1	LRC59_MOUSE	Lrrc59	35 kDa			4	34	34	9
319	40S ribosomal protein S3a OS=Mus musculus GN=Rps3a PE=1 SV=3	RS3A_MOUSE	Rps3a	30 kDa			23	28	22
320	Transferrin receptor protein 1 OS=Mus musculus GN=Tfrc PE=1 SV=1	TFR1_MOUSE	Tfrc	86 kDa	2										21	52
321	Lamin-B1 OS=Mus musculus GN=Lmnb1 PE=1 SV=3	LMNB1_MOUSE	Lmnb1	67 kDa									6	55	6
322	Mitogen-activated protein kinase 1 OS=Mus musculus GN=Mapk1 PE=1 SV=3	MK01_MOUSE (+1)	Mapk1	41 kDa					19	36	17
323	Fatty acyl-CoA reductase 1 OS=Mus musculus GN=Far1 PE=1 SV=1	FACR1_MOUSE	Far1	59 kDa								51	26
324	Antigen peptide transporter 2 OS=Mus musculus GN=Tap2 PE=1 SV=1	TAP2_MOUSE	Tap2	77 kDa									25	35	13
325	Hematopoietic lineage cell-specific protein OS=Mus musculus GN=Hcls1 PE=1 SV=2	HCLS1_MOUSE	Hcls1	54 kDa	6	3	2					9	11	15	32
326	Tyrosine-protein phosphatase non-receptor type 1 OS=Mus musculus GN=Ptpn1 PE=1 SV=2	PTN1_MOUSE	Ptpn1	50 kDa					3	8	19	39	7
327	Polyadenylate-binding protein 1 OS=Rattus norvegicus GN=Pabpc1 PE=1 SV=1	PABP1_RAT	Pabpc1	71 kDa							7	8	17	27	7
328	Guanine nucleotide-binding protein G(q) subunit alpha OS=Mus musculus GN=Gnaq PE=1 SV=4	GNAQ_MOUSE	Gnaq	42 kDa					14	30	20	6
329	Poly(rC)-binding protein 1 OS=Mus musculus GN=Pcbp1 PE=1 SV=1	PCBP1_MOUSE (+3)	Pcbp1	37 kDa	2	3	4		14	33	17	2
330	Cell division control protein 42 homolog OS=Mus musculus GN=Cdc42 PE=1 SV=2	CDC42_MOUSE (+7)	Cdc42	21 kDa	31	19	7	3	3				5
331	Histone H2A type 1-F OS=Mus musculus GN=Hist1h2af PE=1 SV=3	H2A1F_MOUSE	Hist1h2af	14 kDa	38	10	6	3	4
332	Heterogeneous nuclear ribonucleoprotein A3 OS=Mus musculus GN=Hnrnpa3 PE=1 SV=1	ROA3_MOUSE (+1)	Hnrnpa3	40 kDa		2	7	10	23	21	4
333	Acid sphingomyelinase-like phosphodiesterase 3b OS=Mus musculus GN=Smpdl3b PE=1 SV=1	ASM3B_MOUSE	Smpdl3b	52 kDa									19	30	22	6
334	Alpha-actinin-4 OS=Mus musculus GN=Actn4 PE=1 SV=1	ACTN4_MOUSE	Actn4	105 kDa											10	118
335	Ras-related protein Rab-11B OS=Mus musculus GN=Rab11b PE=1 SV=3	RB11B_MOUSE	Rab11b	24 kDa	16	33	17	2
336	Sarcoplasmic/endoplasmic reticulum calcium ATPase 2 OS=Mus musculus GN=Atp2a2 PE=1 SV=2	AT2A2_MOUSE	Atp2a2	115 kDa											6	70
337	Heterogeneous nuclear ribonucleoprotein A1 OS=Homo sapiens GN=HNRNPA1 PE=1 SV=5	ROA1_HUMAN	HNRNPA1	39 kDa		2	4	27	23	9
338	Transforming protein RhoA OS=Mus musculus GN=Rhoa PE=1 SV=1	RHOA_MOUSE (+4)	Rhoa	22 kDa	39	24	6		3
339	Cyanate hydratase OS=Serratia proteamaculans (strain 568) GN=cynS PE=1 SV=1	CYNS_SERP5	cynS	17 kDa	14	6	8	6	5	8	5	4		4	2	2
340	60S ribosomal protein L3 OS=Mus musculus GN=Rpl3 PE=1 SV=3	RL3_MOUSE	Rpl3	46 kDa	5	4	7	4		9	23	9
341	Sideroflexin-3 OS=Mus musculus GN=Sfxn3 PE=1 SV=1	SFXN3_MOUSE	Sfxn3	35 kDa				34	36	10
342	T-complex protein 1 subunit delta OS=Mus musculus GN=Cct4 PE=1 SV=3	TCPD_MOUSE	Cct4	58 kDa				2				10	58	6
343	Serine beta-lactamase-like protein LACTB, mitochondrial OS=Mus musculus GN=Lactb PE=1 SV=1	LACTB_MOUSE	Lactb	61 kDa								22	43	6
344	Metaxin-2 OS=Mus musculus GN=Mtx2 PE=1 SV=1	MTX2_MOUSE	Mtx2	30 kDa	12	31	26	5
345	Unconventional myosin-Ig OS=Mus musculus GN=Myo1g PE=1 SV=1	MYO1G_MOUSE	Myo1g	117 kDa										2	3	69
346	Niban-like protein 1 OS=Mus musculus GN=Fam129b PE=1 SV=2	NIBL1_MOUSE	Fam129b	85 kDa									2	3	28	32
347	Protein kinase C delta type OS=Mus musculus GN=Prkcd PE=1 SV=3	KPCD_MOUSE	Prkcd	78 kDa										29	32	4
348	Platelet glycoprotein 4 OS=Mus musculus GN=Cd36 PE=1 SV=2	CD36_MOUSE	Cd36	53 kDa										7	47	18
349	Heme oxygenase 2 OS=Mus musculus GN=Hmox2 PE=1 SV=1	HMOX2_MOUSE	Hmox2	36 kDa				30	38	12
350	Transaldolase OS=Mus musculus GN=Taldo1 PE=1 SV=2	TALDO_MOUSE	Taldo1	37 kDa					24	31	10
351	Actin, muscle OS=Styela plicata PE=3 SV=1	ACTM_STYPL		42 kDa					184	431	504			65
352	Neutrophil cytosol factor 4 OS=Mus musculus GN=Ncf4 PE=1 SV=2	NCF4_MOUSE	Ncf4	39 kDa					32	30	9
353	Ribonuclease inhibitor OS=Mus musculus GN=Rnh1 PE=1 SV=1	RINI_MOUSE	Rnh1	50 kDa							40	30	2
354	NADH dehydrogenase [ubiquinone] iron-sulfur protein 3, mitochondrial OS=Mus musculus GN=Ndufs3 PE=1 SV=2	NDUS3_MOUSE	Ndufs3	30 kDa	9	22	30	16
355	Sterol-4-alpha-carboxylate 3-dehydrogenase, decarboxylating OS=Mus musculus GN=Nsdhl PE=1 SV=1	NSDHL_MOUSE	Nsdhl	41 kDa					30	32	8
356	Protein XRP2 OS=Mus musculus GN=Rp2 PE=1 SV=3	XRP2_MOUSE	Rp2	39 kDa					26	30	12
357	Phosphatidylinositol transfer protein alpha isoform OS=Mus musculus GN=Pitpna PE=1 SV=2	PIPNA_MOUSE (+1)	Pitpna	32 kDa				24	25	7
358	Macrophage-expressed gene 1 protein OS=Mus musculus GN=Mpeg1 PE=1 SV=1	MPEG1_MOUSE	Mpeg1	78 kDa						2	16	12	6		11	13
359	Hydroxymethylglutaryl-CoA lyase, mitochondrial OS=Mus musculus GN=Hmgcl PE=1 SV=2	HMGCL_MOUSE	Hmgcl	34 kDa				28	31	12
360	Malectin OS=Mus musculus GN=Mlec PE=1 SV=2	MLEC_MOUSE	Mlec	32 kDa			16	21	16	9
361	Prostaglandin reductase-3 OS=Mus musculus GN=Zadh2 PE=1 SV=1	PTGR3_MOUSE	Zadh2	41 kDa					20	34	17
362	Acid ceramidase OS=Mus musculus GN=Asah1 PE=1 SV=1	ASAH1_MOUSE	Asah1	45 kDa	7			6	24	15	7	8	3	3
363	Peroxiredoxin-4 OS=Mus musculus GN=Prdx4 PE=1 SV=1	PRDX4_MOUSE	Prdx4	31 kDa	18	29	29	7
364	Pleckstrin OS=Mus musculus GN=Plek PE=1 SV=1	PLEK_MOUSE	Plek	40 kDa						22	38	10
365	AP-2 complex subunit mu OS=Mus musculus GN=Ap2m1 PE=1 SV=1	AP2M1_MOUSE (+4)	Ap2m1	50 kDa								47	21
366	Neutral alpha-glucosidase AB OS=Mus musculus GN=Ganab PE=1 SV=1	GANAB_MOUSE	Ganab	107 kDa											2	71
367	Procollagen galactosyltransferase 1 OS=Mus musculus GN=Colgalt1 PE=1 SV=2	GT251_MOUSE	Colgalt1	71 kDa										35	30	3
368	Glycine--tRNA ligase OS=Mus musculus GN=Gars PE=1 SV=1	SYG_MOUSE	Gars	82 kDa										34	33	6
369	Acyl-coenzyme A thioesterase 9, mitochondrial OS=Mus musculus GN=Acot9 PE=1 SV=1	ACOT9_MOUSE	Acot9	51 kDa							29	37
370	Flagellin OS=Serratia marcescens GN=fliC PE=3 SV=1	FLIC_SERMA	fliC	37 kDa	17	7	4			3	3	3	5	11	6
371	Actin, clone 302 (Fragment) OS=Artemia sp. PE=2 SV=1	ACT3_ARTSX		37 kDa						156	208	78	33
372	Proteasome subunit alpha type-1 OS=Mus musculus GN=Psma1 PE=1 SV=1	PSA1_MOUSE	Psma1	30 kDa		8	23	28	9
373	High mobility group protein B2 OS=Mus musculus GN=Hmgb2 PE=1 SV=3	HMGB2_MOUSE	Hmgb2	24 kDa		30	38	22
374	LIM and SH3 domain protein 1 OS=Mus musculus GN=Lasp1 PE=1 SV=1	LASP1_MOUSE	Lasp1	30 kDa	13	8	9	5	12	9
375	Transgelin-2 OS=Mus musculus GN=Tagln2 PE=1 SV=4	TAGL2_MOUSE	Tagln2	22 kDa	34	18	3
376	3-hydroxyisobutyrate dehydrogenase, mitochondrial OS=Mus musculus GN=Hibadh PE=1 SV=1	3HIDH_MOUSE	Hibadh	35 kDa		5	24	28	10
377	Voltage-gated potassium channel subunit beta-2 OS=Mus musculus GN=Kcnab2 PE=1 SV=1	KCAB2_MOUSE (+1)	Kcnab2	41 kDa				4	36	24	6
378	ATP-binding cassette sub-family B member 7, mitochondrial OS=Mus musculus GN=Abcb7 PE=1 SV=3	ABCB7_MOUSE	Abcb7	83 kDa									21	34	9	2
379	Proliferation-associated protein 2G4 OS=Mus musculus GN=Pa2g4 PE=1 SV=3	PA2G4_MOUSE	Pa2g4	44 kDa							35	26
380	Outer membrane protein A OS=Serratia marcescens GN=ompA PE=3 SV=1	OMPA_SERMA	ompA	38 kDa	14	6	8	8			3	4	4	4	6
381	Macrophage metalloelastase OS=Mus musculus GN=Mmp12 PE=1 SV=3	MMP12_MOUSE	Mmp12	55 kDa							2	19	30	7
382	Transmembrane protein 43 OS=Mus musculus GN=Tmem43 PE=1 SV=1	TMM43_MOUSE	Tmem43	45 kDa					3	28	28	3
383	Long-chain-fatty-acid--CoA ligase 1 OS=Mus musculus GN=Acsl1 PE=1 SV=2	ACSL1_MOUSE	Acsl1	78 kDa										42	19	3
384	Dynamin-2 OS=Mus musculus GN=Dnm2 PE=1 SV=2	DYN2_MOUSE	Dnm2	98 kDa											27	34
385	40S ribosomal protein SA OS=Mus musculus GN=Rpsa PE=1 SV=4	RSSA_MOUSE (+6)	Rpsa	33 kDa			2	4	9	18	25	9
386	Formin-like protein 1 OS=Mus musculus GN=Fmnl1 PE=1 SV=1	FMNL1_MOUSE	Fmnl1	122 kDa								7	16	14	21	5
387	Lysosomal Pro-X carboxypeptidase OS=Mus musculus GN=Prcp PE=1 SV=2	PCP_MOUSE	Prcp	55 kDa								24	24	8	2
388	Vesicle-associated membrane protein-associated protein B OS=Mus musculus GN=Vapb PE=1 SV=3	VAPB_MOUSE	Vapb	27 kDa	2	21	27	12
389	Tropomyosin alpha-4 chain OS=Mus musculus GN=Tpm4 PE=1 SV=3	TPM4_MOUSE	Tpm4	28 kDa		15	29	24	5
390	Mitochondrial import receptor subunit TOM70 OS=Mus musculus GN=Tomm70 PE=1 SV=2	TOM70_MOUSE	Tomm70	68 kDa									2	51	5
391	T-complex protein 1 subunit theta OS=Mus musculus GN=Cct8 PE=1 SV=3	TCPQ_MOUSE	Cct8	60 kDa									59	11
392	Protein kinase C and casein kinase substrate in neurons protein 2 OS=Mus musculus GN=Pacsin2 PE=1 SV=1	PACN2_MOUSE	Pacsin2	56 kDa						4	5	2	31	13	3
393	Syntaxin-7 OS=Mus musculus GN=Stx7 PE=1 SV=3	STX7_MOUSE	Stx7	30 kDa				27	22	11
394	LETM1 and EF-hand domain-containing protein 1, mitochondrial OS=Mus musculus GN=Letm1 PE=1 SV=1	LETM1_MOUSE	Letm1	83 kDa										22	36	2
395	Vacuolar protein sorting-associated protein 35 OS=Mus musculus GN=Vps35 PE=1 SV=1	VPS35_MOUSE	Vps35	92 kDa											44	19
396	Actin, cytoplasmic 2 OS=Mus musculus GN=Actg1 PE=1 SV=1	ACTG_MOUSE (+6)	Actg1	42 kDa						705	887	371
397	AP-2 complex subunit alpha-1 OS=Mus musculus GN=Ap2a1 PE=1 SV=1	AP2A1_MOUSE	Ap2a1	108 kDa					7					18	8	48
398	ATP-dependent RNA helicase DDX3X OS=Mus musculus GN=Ddx3x PE=1 SV=3	DDX3X_MOUSE	Ddx3x	73 kDa								2	4	44	11	2
399	Transmembrane emp24 domain-containing protein 9 OS=Mus musculus GN=Tmed9 PE=1 SV=2	TMED9_MOUSE (+3)	Tmed9	27 kDa	14	25	21	5	2
400	Isovaleryl-CoA dehydrogenase, mitochondrial OS=Mus musculus GN=Ivd PE=1 SV=1	IVD_MOUSE	Ivd	46 kDa					3	37	28	3
401	Extended synaptotagmin-2 OS=Mus musculus GN=Esyt2 PE=1 SV=1	ESYT2_MOUSE	Esyt2	94 kDa										13	19	32
402	Sphingosine-1-phosphate lyase 1 OS=Mus musculus GN=Sgpl1 PE=1 SV=1	SGPL1_MOUSE	Sgpl1	64 kDa								19	33
403	Syntaxin-binding protein 2 OS=Mus musculus GN=Stxbp2 PE=1 SV=1	STXB2_MOUSE	Stxbp2	66 kDa									21	34	6
404	Eukaryotic translation initiation factor 5A-1 OS=Mus musculus GN=Eif5a PE=1 SV=2	IF5A1_MOUSE (+3)	Eif5a	17 kDa	55	5
405	Dynamin-like 120 kDa protein, mitochondrial OS=Mus musculus GN=Opa1 PE=1 SV=1	OPA1_MOUSE	Opa1	111 kDa											36	32
406	Actin-2 OS=Suillus bovinus GN=ACT2 PE=2 SV=1	ACT2_SUIBO	ACT2	42 kDa						162	196	80
407	Lysosomal acid lipase/cholesteryl ester hydrolase OS=Mus musculus GN=Lipa PE=1 SV=2	LICH_MOUSE	Lipa	45 kDa					10	19	19	11
408	NADH dehydrogenase [ubiquinone] flavoprotein 1, mitochondrial OS=Mus musculus GN=Ndufv1 PE=1 SV=1	NDUV1_MOUSE	Ndufv1	51 kDa							7	46	10
409	Proteasome activator complex subunit 1 OS=Mus musculus GN=Psme1 PE=1 SV=2	PSME1_MOUSE	Psme1	29 kDa		14	23	20	4
410	14-3-3 protein theta OS=Mus musculus GN=Ywhaq PE=1 SV=1	1433T_MOUSE (+3)	Ywhaq	28 kDa		36	39	21
411	Proline-serine-threonine phosphatase-interacting protein 2 OS=Mus musculus GN=Pstpip2 PE=1 SV=4	PPIP2_MOUSE	Pstpip2	39 kDa					31	31	4
412	Reticulon-4 OS=Mus musculus GN=Rtn4 PE=1 SV=2	RTN4_MOUSE	Rtn4	127 kDa	2		4	14	13	6	18	6
413	Coactosin-like protein OS=Mus musculus GN=Cotl1 PE=1 SV=3	COTL1_MOUSE	Cotl1	16 kDa	39	7	2	3	2			3
414	Clathrin heavy chain 1 OS=Mus musculus GN=Cltc PE=1 SV=3	CLH1_MOUSE (+1)	Cltc	192 kDa								2	9	7	10	19
415	GTP-binding nuclear protein Ran OS=Mus musculus GN=Ran PE=1 SV=3	RAN_MOUSE (+6)	Ran	24 kDa	12	15	19	5	2
416	Cytoskeleton-associated protein 4 OS=Mus musculus GN=Ckap4 PE=1 SV=2	CKAP4_MOUSE	Ckap4	64 kDa									20	43	6
417	ATPase family AAA domain-containing protein 3 OS=Mus musculus GN=Atad3 PE=1 SV=1	ATAD3_MOUSE	Atad3	67 kDa									25	29	2
418	Secretory carrier-associated membrane protein 1 OS=Mus musculus GN=Scamp1 PE=1 SV=1	SCAM1_MOUSE	Scamp1	38 kDa			8	27	15	4
419	Malate dehydrogenase, cytoplasmic OS=Mus musculus GN=Mdh1 PE=1 SV=3	MDHC_MOUSE	Mdh1	37 kDa				18	32	11
420	Anionic trypsin-1 OS=Rattus norvegicus GN=Prss1 PE=1 SV=1	TRY1_RAT	Prss1	26 kDa	3	2	6		4	4	3				5	9
421	Galectin-3-binding protein OS=Mus musculus GN=Lgals3bp PE=1 SV=1	LG3BP_MOUSE	Lgals3bp	64 kDa				11	17	14	4	6		2
422	Neutral cholesterol ester hydrolase 1 OS=Mus musculus GN=Nceh1 PE=1 SV=1	NCEH1_MOUSE	Nceh1	46 kDa							6	31	13		2
423	5'-nucleotidase OS=Mus musculus GN=Nt5e PE=1 SV=2	5NTD_MOUSE	Nt5e	64 kDa										34	21	3
424	V-type proton ATPase subunit H OS=Mus musculus GN=Atp6v1h PE=1 SV=1	VATH_MOUSE	Atp6v1h	56 kDa								35	16	2
425	Antigen peptide transporter 1 OS=Mus musculus GN=Tap1 PE=1 SV=3	TAP1_MOUSE	Tap1	79 kDa									10	35	5	2
426	Dolichyl-diphosphooligosaccharide--protein glycosyltransferase subunit STT3A OS=Mus musculus GN=Stt3a PE=1 SV=1	STT3A_MOUSE	Stt3a	81 kDa								4	29	11	5
427	Branched-chain-amino-acid aminotransferase, mitochondrial OS=Mus musculus GN=Bcat2 PE=1 SV=2	BCAT2_MOUSE	Bcat2	44 kDa					21	24	14
428	Methylmalonyl-CoA mutase, mitochondrial OS=Mus musculus GN=Mut PE=1 SV=2	MUTA_MOUSE	Mut	83 kDa										14	40	4
429	Phosphoenolpyruvate carboxykinase [GTP], mitochondrial OS=Mus musculus GN=Pck2 PE=1 SV=1	PCKGM_MOUSE	Pck2	71 kDa									18	42	9
430	Propionyl-CoA carboxylase alpha chain, mitochondrial OS=Mus musculus GN=Pcca PE=1 SV=2	PCCA_MOUSE	Pcca	80 kDa										39	23
431	Ribosome-binding protein 1 OS=Mus musculus GN=Rrbp1 PE=1 SV=2	RRBP1_MOUSE	Rrbp1	173 kDa		4	4	4	3						12	27
432	ADP-ribosylation factor-like protein 8B OS=Mus musculus GN=Arl8b PE=1 SV=1	ARL8B_MOUSE (+3)	Arl8b	22 kDa	52	4	2
433	60S ribosomal protein L6 OS=Mus musculus GN=Rpl6 PE=1 SV=3	RL6_MOUSE	Rpl6	34 kDa	5	4		20	25	5
434	60S ribosomal protein L8 OS=Mus musculus GN=Rpl8 PE=1 SV=2	RL8_MOUSE (+3)	Rpl8	28 kDa	3	6	14	18	6
435	ERO1-like protein alpha OS=Mus musculus GN=Ero1a PE=1 SV=2	ERO1A_MOUSE	Ero1a	54 kDa								14	36	7	4
436	von Willebrand factor A domain-containing protein 5A OS=Mus musculus GN=Vwa5a PE=1 SV=2	VMA5A_MOUSE	Vwa5a	87 kDa	2									26	21	10
437	Thromboxane-A synthase OS=Mus musculus GN=Tbxas1 PE=1 SV=2	THAS_MOUSE	Tbxas1	60 kDa								22	32
438	Alpha-1-antiproteinase OS=Bos taurus GN=SERPINA1 PE=1 SV=1	A1AT_BOVIN	SERPINA1	46 kDa		2	3	6	5	4	3	5	18	7
439	BTB/POZ domain-containing protein KCTD12 OS=Mus musculus GN=Kctd12 PE=1 SV=1	KCD12_MOUSE	Kctd12	36 kDa	3			10	22	18	3
440	DnaJ homolog subfamily B member 11 OS=Mus musculus GN=Dnajb11 PE=1 SV=1	DJB11_MOUSE (+1)	Dnajb11	41 kDa					3	29	21	4
441	Tyrosine-protein kinase SYK OS=Mus musculus GN=Syk PE=1 SV=2	KSYK_MOUSE	Syk	71 kDa				2					12	32	5
442	Serine/threonine-protein kinase PAK 2 OS=Mus musculus GN=Pak2 PE=1 SV=1	PAK2_MOUSE	Pak2	58 kDa								2	43	12
443	Histone-lysine N-methyltransferase 2C OS=Homo sapiens GN=KMT2C PE=1 SV=3	KMT2C_HUMAN	KMT2C	541 kDa	21	10	9	2	3							2
444	Actin-2 OS=Saccoglossus kowalevskii PE=2 SV=1	ACT2_SACKO		42 kDa						483	598
445	Stimulator of interferon genes protein OS=Mus musculus GN=Tmem173 PE=1 SV=2	STING_MOUSE	Tmem173	43 kDa					28	22	5
446	Short/branched chain specific acyl-CoA dehydrogenase, mitochondrial OS=Mus musculus GN=Acadsb PE=1 SV=1	ACDSB_MOUSE	Acadsb	48 kDa					9	24	17	4
447	F-actin-capping protein subunit alpha-1 OS=Mus musculus GN=Capza1 PE=1 SV=4	CAZA1_MOUSE	Capza1	33 kDa					35	28	5
448	Prolyl endopeptidase OS=Mus musculus GN=Prep PE=1 SV=1	PPCE_MOUSE	Prep	81 kDa										33	23	2
449	ATP-binding cassette sub-family D member 3 OS=Mus musculus GN=Abcd3 PE=1 SV=2	ABCD3_MOUSE	Abcd3	75 kDa									22	33	4
450	Catenin alpha-1 OS=Mus musculus GN=Ctnna1 PE=1 SV=1	CTNA1_MOUSE	Ctnna1	100 kDa											3	55
451	Protein LYRIC OS=Mus musculus GN=Mtdh PE=1 SV=1	LYRIC_MOUSE	Mtdh	64 kDa	2		5	17	16			2		13
452	Peptidyl-prolyl cis-trans isomerase B OS=Mus musculus GN=Ppib PE=1 SV=2	PPIB_MOUSE	Ppib	24 kDa	39	4	2
453	Lysophosphatidylcholine acyltransferase 2 OS=Mus musculus GN=Lpcat2 PE=1 SV=1	PCAT2_MOUSE	Lpcat2	60 kDa								17	27	5
454	Tricarboxylate transport protein, mitochondrial OS=Mus musculus GN=Slc25a1 PE=1 SV=1	TXTP_MOUSE	Slc25a1	34 kDa		12	24	13	4
455	Sterol O-acyltransferase 1 OS=Mus musculus GN=Soat1 PE=1 SV=2	SOAT1_MOUSE	Soat1	64 kDa						16	24	9
456	Mitochondrial carnitine/acylcarnitine carrier protein OS=Mus musculus GN=Slc25a20 PE=1 SV=1	MCAT_MOUSE	Slc25a20	33 kDa			4	28	19
457	Ras-related protein Rab-8B OS=Mus musculus GN=Rab8b PE=1 SV=1	RAB8B_MOUSE (+1)	Rab8b	24 kDa	43	45	19
458	Cytosol aminopeptidase OS=Mus musculus GN=Lap3 PE=1 SV=3	AMPL_MOUSE	Lap3	56 kDa								27	26
459	Mannosyl-oligosaccharide glucosidase OS=Mus musculus GN=Mogs PE=1 SV=1	MOGS_MOUSE	Mogs	92 kDa											32	25
460	Calpain-2 catalytic subunit OS=Mus musculus GN=Capn2 PE=1 SV=4	CAN2_MOUSE	Capn2	80 kDa										27	23
461	Protein transport protein Sec23B OS=Mus musculus GN=Sec23b PE=1 SV=1	SC23B_MOUSE	Sec23b	86 kDa											38	17
462	V-type proton ATPase 116 kDa subunit a isoform 1 OS=Rattus norvegicus GN=Atp6v0a1 PE=2 SV=1	VPP1_RAT	Atp6v0a1	96 kDa											8	54
463	14-3-3 protein beta/alpha OS=Mus musculus GN=Ywhab PE=1 SV=3	1433B_MOUSE	Ywhab	28 kDa	8	36	49	25	5
464	MICOS complex subunit Mic19 OS=Mus musculus GN=Chchd3 PE=1 SV=1	MIC19_MOUSE	Chchd3	26 kDa	4	21	23	10
465	Proteasome subunit alpha type-6 OS=Mus musculus GN=Psma6 PE=1 SV=1	PSA6_MOUSE	Psma6	27 kDa	4	26	23	3
466	Rho GTPase-activating protein 1 OS=Mus musculus GN=Arhgap1 PE=1 SV=1	RHG01_MOUSE	Arhgap1	50 kDa							2	33	13
467	Bifunctional methylenetetrahydrofolate dehydrogenase/cyclohydrolase, mitochondrial OS=Mus musculus GN=Mthfd2 PE=1 SV=1	MTDC_MOUSE	Mthfd2	38 kDa					28	18	3
468	Tapasin OS=Mus musculus GN=Tapbp PE=1 SV=2	TPSN_MOUSE	Tapbp	50 kDa							15	34	4
469	Ganglioside GM2 activator OS=Mus musculus GN=Gm2a PE=1 SV=2	SAP3_MOUSE	Gm2a	21 kDa	24	12	8	3
470	Heterogeneous nuclear ribonucleoprotein M OS=Mus musculus GN=Hnrnpm PE=1 SV=3	HNRPM_MOUSE	Hnrnpm	78 kDa									3	24	14
471	Rho-related GTP-binding protein RhoG OS=Mus musculus GN=Rhog PE=1 SV=1	RHOG_MOUSE (+2)	Rhog	21 kDa	36	10	3	2	2				2
472	Beta-hexosaminidase subunit alpha OS=Mus musculus GN=Hexa PE=1 SV=2	HEXA_MOUSE	Hexa	61 kDa								17	37	6
473	Farnesyl pyrophosphate synthase OS=Mus musculus GN=Fdps PE=1 SV=1	FPPS_MOUSE	Fdps	41 kDa					20	28	11
474	Ras-related protein Rab-6A OS=Mus musculus GN=Rab6a PE=1 SV=4	RAB6A_MOUSE (+1)	Rab6a	24 kDa	11	32	16
475	Ras-related protein Rab-2A OS=Mus musculus GN=Rab2a PE=1 SV=1	RAB2A_MOUSE (+6)	Rab2a	24 kDa	23	28	5
476	Prosaposin OS=Mus musculus GN=Psap PE=1 SV=2	SAP_MOUSE	Psap	61 kDa	22	2						2	8	14	3
477	Septin-11 OS=Mus musculus GN=Sept11 PE=1 SV=4	SEP11_MOUSE (+1)	2017-09-11	50 kDa								29	16	3
478	Monocarboxylate transporter 4 OS=Mus musculus GN=Slc16a3 PE=1 SV=1	MOT4_MOUSE	Slc16a3	50 kDa					12	21	14	5
479	Purine nucleoside phosphorylase OS=Mus musculus GN=Pnp PE=1 SV=2	PNPH_MOUSE	Pnp	32 kDa		5	20	18	12
480	Annexin A3 OS=Mus musculus GN=Anxa3 PE=1 SV=4	ANXA3_MOUSE	Anxa3	36 kDa					29	26	2
481	Phosphatidylinositide phosphatase SAC1 OS=Mus musculus GN=Sacm1l PE=1 SV=1	SAC1_MOUSE	Sacm1l	67 kDa									44	11	2
482	Epididymis-specific alpha-mannosidase OS=Mus musculus GN=Man2b2 PE=1 SV=2	MA2B2_MOUSE	Man2b2	116 kDa	5	12	5		4	3	2	10	9
483	AP-1 complex subunit beta-1 OS=Mus musculus GN=Ap1b1 PE=1 SV=2	AP1B1_MOUSE	Ap1b1	104 kDa		15	14	4						24	21	41
484	H-2 class I histocompatibility antigen, D-D alpha chain OS=Mus musculus GN=H2-D1 PE=1 SV=1	HA12_MOUSE	H2-D1	41 kDa						6	19	22	8
485	Lysosomal alpha-glucosidase OS=Mus musculus GN=Gaa PE=1 SV=2	LYAG_MOUSE	Gaa	106 kDa	4								6	23	18	3
486	Mitochondrial carrier homolog 1 OS=Mus musculus GN=Mtch1 PE=1 SV=1	MTCH1_MOUSE	Mtch1	42 kDa				9	18	17	8
487	Proteasome subunit alpha type-7 OS=Mus musculus GN=Psma7 PE=1 SV=1	PSA7_MOUSE	Psma7	28 kDa	5	19	19	12
488	Enoyl-CoA delta isomerase 2, mitochondrial OS=Mus musculus GN=Eci2 PE=1 SV=2	ECI2_MOUSE	Eci2	43 kDa					19	22	11
489	Cytosolic non-specific dipeptidase OS=Mus musculus GN=Cndp2 PE=1 SV=1	CNDP2_MOUSE	Cndp2	53 kDa								39	16
490	Lon protease homolog, mitochondrial OS=Mus musculus GN=Lonp1 PE=1 SV=2	LONM_MOUSE	Lonp1	106 kDa												56
491	Neutrophil cytosol factor 1 OS=Mus musculus GN=Ncf1 PE=1 SV=3	NCF1_MOUSE	Ncf1	45 kDa				7	4		17	19
492	ATP-dependent zinc metalloprotease YME1L1 OS=Mus musculus GN=Yme1l1 PE=1 SV=1	YMEL1_MOUSE	Yme1l1	80 kDa								2	37	8	4
493	EF-hand domain-containing protein D2 OS=Rattus norvegicus GN=Efhd2 PE=1 SV=1	EFHD2_RAT	Efhd2	27 kDa			7	20	21	9
494	Mitochondrial-processing peptidase subunit alpha OS=Mus musculus GN=Pmpca PE=1 SV=1	MPPA_MOUSE	Pmpca	58 kDa								34	15
495	Fatty aldehyde dehydrogenase OS=Mus musculus GN=Aldh3a2 PE=1 SV=2	AL3A2_MOUSE	Aldh3a2	54 kDa								28	20	2
496	Isocitrate dehydrogenase [NADP] cytoplasmic OS=Mus musculus GN=Idh1 PE=1 SV=2	IDHC_MOUSE	Idh1	47 kDa						11	31	9
497	Protein ERGIC-53 OS=Mus musculus GN=Lman1 PE=1 SV=1	LMAN1_MOUSE	Lman1	58 kDa								10	32	5
498	ATP synthase subunit d, mitochondrial OS=Mus musculus GN=Atp5h PE=1 SV=3	ATP5H_MOUSE	Atp5h	19 kDa	31	23	2
499	Importin subunit beta-1 OS=Mus musculus GN=Kpnb1 PE=1 SV=2	IMB1_MOUSE	Kpnb1	97 kDa											15	34
500	Gamma-glutamyl hydrolase OS=Mus musculus GN=Ggh PE=1 SV=2	GGH_MOUSE	Ggh	35 kDa		5	8	9	12	9	4	4
501	Ras-related C3 botulinum toxin substrate 1 OS=Mus musculus GN=Rac1 PE=1 SV=1	RAC1_MOUSE (+4)	Rac1	21 kDa	26	12	5	4	3				2
502	Cation-dependent mannose-6-phosphate receptor OS=Mus musculus GN=M6pr PE=1 SV=1	MPRD_MOUSE	M6pr	31 kDa					2	7	15	17	6	2
503	SLAM family member 5 OS=Mus musculus GN=Cd84 PE=1 SV=1	SLAF5_MOUSE	Cd84	37 kDa								2	11	16	7
504	Gamma-parvin OS=Mus musculus GN=Parvg PE=1 SV=2	PARVG_MOUSE	Parvg	38 kDa				10	29	15
505	Leukotriene A-4 hydrolase OS=Mus musculus GN=Lta4h PE=1 SV=4	LKHA4_MOUSE	Lta4h	69 kDa									11	35	4
506	Elongation factor G, mitochondrial OS=Mus musculus GN=Gfm1 PE=1 SV=1	EFGM_MOUSE	Gfm1	84 kDa											42	5
507	Outer membrane protein F OS=Serratia marcescens GN=ompF PE=3 SV=1	OMPF_SERMA	ompF	41 kDa	20	6	6	4	4	2					3	3
508	Keratin, type I cytoskeletal 16 OS=Homo sapiens GN=KRT16 PE=1 SV=4	K1C16_HUMAN	KRT16	51 kDa	11	14	6	6				3	3	7	5	22
509	Eosinophil peroxidase OS=Mus musculus GN=Epx PE=1 SV=2	PERE_MOUSE	Epx	81 kDa	5						2	21	14	4
510	Pleckstrin homology domain-containing family O member 2 OS=Mus musculus GN=Plekho2 PE=1 SV=1	PKHO2_MOUSE	Plekho2	54 kDa							6	5	7	28	3
511	H-2 class I histocompatibility antigen, L-D alpha chain OS=Mus musculus GN=H2-L PE=1 SV=2	HA1L_MOUSE	H2-L	41 kDa							19	26	13	6	4
512	Phosphatidylinositol 4-kinase type 2-alpha OS=Mus musculus GN=Pi4k2a PE=1 SV=1	P4K2A_MOUSE	Pi4k2a	54 kDa							2	28	15	2
513	Histone H4 OS=Mus musculus GN=Hist1h4a PE=1 SV=2	H4_MOUSE (+39)	Hist1h4a	11 kDa	39	5	4	3	5
514	Proteasome activator complex subunit 2 OS=Mus musculus GN=Psme2 PE=1 SV=4	PSME2_MOUSE	Psme2	27 kDa		14	20	17	8
515	Bcl-2 homologous antagonist/killer OS=Mus musculus GN=Bak1 PE=1 SV=3	BAK_MOUSE	Bak1	23 kDa	17	21	11
516	Elongation factor 1-beta OS=Mus musculus GN=Eef1b PE=1 SV=5	EF1B_MOUSE	Eef1b	25 kDa		15	16	21	3
517	Sorting and assembly machinery component 50 homolog OS=Mus musculus GN=Samm50 PE=1 SV=1	SAM50_MOUSE	Samm50	52 kDa								30	11	2
518	Tyrosine-protein kinase HCK OS=Mus musculus GN=Hck PE=1 SV=4	HCK_MOUSE	Hck	59 kDa								12	36	5
519	Adipocyte plasma membrane-associated protein OS=Mus musculus GN=Apmap PE=1 SV=1	APMAP_MOUSE	Apmap	46 kDa							27	15
520	ADP-ribosylation factor 1 OS=Mus musculus GN=Arf1 PE=1 SV=2	ARF1_MOUSE (+4)	Arf1	21 kDa	48	3
521	Ras-related protein Rab-21 OS=Mus musculus GN=Rab21 PE=1 SV=4	RAB21_MOUSE (+1)	Rab21	24 kDa	10	21	13	7
522	Beta-galactosidase OS=Mus musculus GN=Glb1 PE=1 SV=1	BGAL_MOUSE	Glb1	73 kDa								3	24	18	2
523	40S ribosomal protein S7 OS=Mus musculus GN=Rps7 PE=2 SV=1	RS7_MOUSE (+4)	Rps7	22 kDa	26	14	5	2
524	Vesicle-trafficking protein SEC22b OS=Mus musculus GN=Sec22b PE=1 SV=3	SC22B_MOUSE (+2)	Sec22b	25 kDa	11	22	14
525	Alpha-centractin OS=Mus musculus GN=Actr1a PE=1 SV=1	ACTZ_MOUSE (+4)	Actr1a	43 kDa						8	24	13
526	Alpha-2-macroglobulin receptor-associated protein OS=Mus musculus GN=Lrpap1 PE=1 SV=1	AMRP_MOUSE	Lrpap1	42 kDa						15	26	6
527	Dolichyl-diphosphooligosaccharide--protein glycosyltransferase subunit STT3B OS=Mus musculus GN=Stt3b PE=1 SV=2	STT3B_MOUSE	Stt3b	93 kDa										26	24
528	Minor histocompatibility antigen H13 OS=Mus musculus GN=Hm13 PE=1 SV=1	HM13_MOUSE	Hm13	42 kDa					4	14	15	7		2	2
529	Actin, clone 403 OS=Artemia sp. PE=2 SV=1	ACT4_ARTSX		42 kDa						321	416
530	Tyrosine-protein kinase receptor UFO OS=Mus musculus GN=Axl PE=1 SV=2	UFO_MOUSE	Axl	98 kDa								20	7		8	11
531	Interferon-induced transmembrane protein 3 OS=Mus musculus GN=Ifitm3 PE=1 SV=1	IFM3_MOUSE	Ifitm3	15 kDa	37	8	3	2	2
532	Thioredoxin domain-containing protein 5 OS=Mus musculus GN=Txndc5 PE=1 SV=2	TXND5_MOUSE	Txndc5	46 kDa				2			27	17		2
533	Protein diaphanous homolog 1 OS=Mus musculus GN=Diaph1 PE=1 SV=1	DIAP1_MOUSE	Diaph1	139 kDa									18	3	11	6
534	Synaptosomal-associated protein 23 OS=Mus musculus GN=Snap23 PE=1 SV=1	SNP23_MOUSE	Snap23	23 kDa	4	23	16	8
535	Proteasome subunit alpha type-2 OS=Mus musculus GN=Psma2 PE=1 SV=3	PSA2_MOUSE (+1)	Psma2	26 kDa	13	18	14
536	Dipeptidase 2 OS=Mus musculus GN=Dpep2 PE=1 SV=1	DPEP2_MOUSE	Dpep2	53 kDa										13	24	9
537	Trans-2-enoyl-CoA reductase, mitochondrial OS=Mus musculus GN=Mecr PE=1 SV=2	MECR_MOUSE	Mecr	40 kDa					24	26	6
538	Engulfment and cell motility protein 1 OS=Mus musculus GN=Elmo1 PE=1 SV=2	ELMO1_MOUSE	Elmo1	84 kDa										8	37	2
539	26S proteasome non-ATPase regulatory subunit 2 OS=Mus musculus GN=Psmd2 PE=1 SV=1	PSMD2_MOUSE	Psmd2	100 kDa											5	40
540	Ras-related protein Rab-10 OS=Mus musculus GN=Rab10 PE=1 SV=1	RAB10_MOUSE (+2)	Rab10	23 kDa	19	30	10	4
541	Coronin-1B OS=Mus musculus GN=Coro1b PE=1 SV=1	COR1B_MOUSE	Coro1b	54 kDa							2	2	22	9	2
542	Monocyte differentiation antigen CD14 OS=Mus musculus GN=Cd14 PE=1 SV=1	CD14_MOUSE	Cd14	39 kDa							4	13	16	9
543	Properdin OS=Mus musculus GN=Cfp PE=2 SV=2	PROP_MOUSE	Cfp	50 kDa								21	20	2	4
544	Aldose reductase OS=Mus musculus GN=Akr1b1 PE=1 SV=3	ALDR_MOUSE	Akr1b1	36 kDa				2	23	24
545	Brain acid soluble protein 1 OS=Mus musculus GN=Basp1 PE=1 SV=3	BASP1_MOUSE	Basp1	22 kDa									11	36	9
546	Hexokinase-1 OS=Mus musculus GN=Hk1 PE=1 SV=3	HXK1_MOUSE	Hk1	108 kDa										4	3	45
547	Monoglyceride lipase OS=Mus musculus GN=Mgll PE=1 SV=1	MGLL_MOUSE	Mgll	33 kDa				20	25	10
548	Histone H3.2 OS=Mus musculus GN=Hist1h3b PE=1 SV=2	H32_MOUSE (+17)	Hist1h3b	15 kDa	31	6	4	3	2
549	Galectin-9 OS=Mus musculus GN=Lgals9 PE=1 SV=1	LEG9_MOUSE	Lgals9	40 kDa	6			15	21	4
550	Signal recognition particle receptor subunit beta OS=Mus musculus GN=Srprb PE=1 SV=1	SRPRB_MOUSE	Srprb	30 kDa		12	19	12	3
551	Oxygen-dependent coproporphyrinogen-III oxidase, mitochondrial OS=Mus musculus GN=Cpox PE=1 SV=2	HEM6_MOUSE	Cpox	50 kDa					16	27	6
552	2-oxoglutarate dehydrogenase, mitochondrial OS=Mus musculus GN=Ogdh PE=1 SV=3	ODO1_MOUSE	Ogdh	116 kDa												45
553	Keratin, type II cytoskeletal 5 OS=Pan troglodytes GN=KRT5 PE=2 SV=1	K2C5_PANTR	KRT5	63 kDa	15	9				7		6			8	16
554	Glyceraldehyde-3-phosphate dehydrogenase (Fragment) OS=Mesocricetus auratus GN=GAPDH PE=2 SV=1	G3P_MESAU	GAPDH	34 kDa					42
555	N-acetylgalactosamine-6-sulfatase OS=Mus musculus GN=Galns PE=1 SV=2	GALNS_MOUSE	Galns	58 kDa						5		8	22	4
556	Mitochondrial import inner membrane translocase subunit TIM44 OS=Mus musculus GN=Timm44 PE=1 SV=2	TIM44_MOUSE	Timm44	51 kDa						18	23	7
557	Succinate--CoA ligase [GDP-forming] subunit beta, mitochondrial OS=Mus musculus GN=Suclg2 PE=1 SV=3	SUCB2_MOUSE	Suclg2	47 kDa						20	25	2
558	Protein EFR3 homolog A OS=Mus musculus GN=Efr3a PE=1 SV=1	EFR3A_MOUSE	Efr3a	93 kDa											12	32
559	Endoplasmic reticulum resident protein 44 OS=Mus musculus GN=Erp44 PE=1 SV=1	ERP44_MOUSE	Erp44	47 kDa							22	18	3
560	Serotransferrin OS=Bos taurus GN=TF PE=2 SV=1	TRFE_BOVIN	TF	78 kDa										20	19	2
561	Carnitine O-palmitoyltransferase 2, mitochondrial OS=Mus musculus GN=Cpt2 PE=1 SV=2	CPT2_MOUSE	Cpt2	74 kDa									5	34	6
562	60S ribosomal protein L9 OS=Mus musculus GN=Rpl9 PE=2 SV=2	RL9_MOUSE	Rpl9	22 kDa	20	22	4
563	DnaJ homolog subfamily C member 3 OS=Mus musculus GN=Dnajc3 PE=1 SV=1	DNJC3_MOUSE	Dnajc3	57 kDa								13	30
564	Dipeptidyl peptidase 3 OS=Mus musculus GN=Dpp3 PE=1 SV=2	DPP3_MOUSE	Dpp3	83 kDa										17	26
565	AFG3-like protein 2 OS=Mus musculus GN=Afg3l2 PE=1 SV=1	AFG32_MOUSE	Afg3l2	90 kDa											37	5
566	Basic leucine zipper and W2 domain-containing protein 1 OS=Mus musculus GN=Bzw1 PE=1 SV=1	BZW1_MOUSE (+2)	Bzw1	48 kDa							29	9
567	Chitinase-like protein 3 OS=Mus musculus GN=Chil3 PE=1 SV=2	CHIL3_MOUSE	Chil3	44 kDa	6	5	4		5	15	10
568	Heterogeneous nuclear ribonucleoprotein L OS=Mus musculus GN=Hnrnpl PE=1 SV=2	HNRPL_MOUSE (+1)	Hnrnpl	64 kDa									28	9
569	Cytohesin-4 OS=Mus musculus GN=Cyth4 PE=1 SV=1	CYH4_MOUSE	Cyth4	45 kDa					3	8	18	10
570	Myeloperoxidase OS=Mus musculus GN=Mpo PE=1 SV=2	PERM_MOUSE	Mpo	81 kDa								8	25	8	2
571	Electron transfer flavoprotein-ubiquinone oxidoreductase, mitochondrial OS=Mus musculus GN=Etfdh PE=1 SV=1	ETFD_MOUSE	Etfdh	68 kDa									25	19
572	Leukotriene-B(4) omega-hydroxylase 2 OS=Mus musculus GN=Cyp4f3 PE=1 SV=2	CP4F3_MOUSE	Cyp4f3	60 kDa								22	23
573	Multifunctional protein ADE2 OS=Mus musculus GN=Paics PE=1 SV=4	PUR6_MOUSE	Paics	47 kDa						16	22	8
574	Syntaxin-binding protein 3 OS=Mus musculus GN=Stxbp3 PE=1 SV=1	STXB3_MOUSE	Stxbp3	68 kDa									21	19	9
575	Nicalin OS=Mus musculus GN=Ncln PE=1 SV=2	NCLN_MOUSE	Ncln	63 kDa									41	10
576	40S ribosomal protein S2 OS=Mus musculus GN=Rps2 PE=1 SV=3	RS2_MOUSE (+1)	Rps2	31 kDa		2	12	14	10	2
577	FAS-associated factor 2 OS=Mus musculus GN=Faf2 PE=1 SV=2	FAF2_MOUSE	Faf2	52 kDa								32	10
578	Microtubule-associated protein RP/EB family member 1 OS=Mus musculus GN=Mapre1 PE=1 SV=3	MARE1_MOUSE	Mapre1	30 kDa			11	20	7
579	Enoyl-CoA delta isomerase 1, mitochondrial OS=Mus musculus GN=Eci1 PE=1 SV=2	ECI1_MOUSE	Eci1	32 kDa		20	20	8
580	Long-chain-fatty-acid--CoA ligase 5 OS=Mus musculus GN=Acsl5 PE=1 SV=1	ACSL5_MOUSE	Acsl5	76 kDa										34	8
581	E3 UFM1-protein ligase 1 OS=Mus musculus GN=Ufl1 PE=1 SV=2	UFL1_MOUSE	Ufl1	90 kDa						2					22	21
582	Fructose-bisphosphate aldolase C OS=Mus musculus GN=Aldoc PE=1 SV=4	ALDOC_MOUSE	Aldoc	39 kDa					12	32	19
583	Proteasome subunit beta type-1 OS=Mus musculus GN=Psmb1 PE=1 SV=1	PSB1_MOUSE	Psmb1	26 kDa	12	22	9
584	Sorting nexin-5 OS=Mus musculus GN=Snx5 PE=1 SV=1	SNX5_MOUSE	Snx5	47 kDa							21	29
585	Actin-1 OS=Echinococcus granulosus GN=ACTI PE=3 SV=1	ACT1_ECHGR	ACTI	42 kDa										20
586	Tissue alpha-L-fucosidase OS=Mus musculus GN=Fuca1 PE=1 SV=1	FUCO_MOUSE	Fuca1	52 kDa								28	11	2
587	Sodium/potassium-transporting ATPase subunit beta-3 OS=Mus musculus GN=Atp1b3 PE=1 SV=1	AT1B3_MOUSE	Atp1b3	32 kDa						5	10	12	5
588	Glycerol-3-phosphate dehydrogenase 1-like protein OS=Mus musculus GN=Gpd1l PE=1 SV=2	GPD1L_MOUSE	Gpd1l	38 kDa					12	19	5
589	60S ribosomal protein L13 OS=Mus musculus GN=Rpl13 PE=1 SV=3	RL13_MOUSE	Rpl13	24 kDa	9	9	18	10
590	60S ribosomal protein L7a OS=Mus musculus GN=Rpl7a PE=1 SV=2	RL7A_MOUSE	Rpl7a	30 kDa		4	17	19	8
591	Palmitoyl-protein thioesterase 1 OS=Mus musculus GN=Ppt1 PE=1 SV=2	PPT1_MOUSE	Ppt1	34 kDa				16	24	6
592	Prostaglandin E synthase 2 OS=Mus musculus GN=Ptges2 PE=1 SV=3	PGES2_MOUSE	Ptges2	43 kDa			12	18	13
593	Erlin-2 OS=Mus musculus GN=Erlin2 PE=1 SV=1	ERLN2_MOUSE	Erlin2	38 kDa						14	26	5
594	39S ribosomal protein L28, mitochondrial OS=Mus musculus GN=Mrpl28 PE=1 SV=3	RM28_MOUSE	Mrpl28	30 kDa		12	19	16
595	Proteasome subunit alpha type-4 OS=Mus musculus GN=Psma4 PE=1 SV=1	PSA4_MOUSE (+1)	Psma4	29 kDa		19	21	10
596	Arachidonate 5-lipoxygenase OS=Mus musculus GN=Alox5 PE=1 SV=3	LOX5_MOUSE	Alox5	78 kDa										22	24
597	Calponin-2 OS=Mus musculus GN=Cnn2 PE=1 SV=1	CNN2_MOUSE	Cnn2	33 kDa			2	14	19	2
598	Dolichol-phosphate mannosyltransferase subunit 1 OS=Mus musculus GN=Dpm1 PE=1 SV=1	DPM1_MOUSE	Dpm1	29 kDa	3	20	17	3
599	Serine/threonine-protein phosphatase 2A catalytic subunit alpha isoform OS=Mus musculus GN=Ppp2ca PE=1 SV=1	PP2AA_MOUSE (+5)	Ppp2ca	36 kDa				11	21	7
600	60S ribosomal protein L4 OS=Mus musculus GN=Rpl4 PE=1 SV=3	RL4_MOUSE	Rpl4	47 kDa							28	19
601	Alpha-enolase OS=Xenopus laevis GN=eno1 PE=2 SV=2	ENOA_XENLA	eno1	48 kDa									45
602	Catechol O-methyltransferase domain-containing protein 1 OS=Mus musculus GN=Comtd1 PE=1 SV=1	CMTD1_MOUSE	Comtd1	29 kDa	2	16	19	9
603	Monoacylglycerol lipase ABHD12 OS=Mus musculus GN=Abhd12 PE=1 SV=2	ABD12_MOUSE (+1)	Abhd12	45 kDa						6	20	14
604	Osteoclast-stimulating factor 1 OS=Mus musculus GN=Ostf1 PE=1 SV=2	OSTF1_MOUSE (+1)	Ostf1	24 kDa	3	15	16	9
605	Mitochondrial import inner membrane translocase subunit TIM50 OS=Mus musculus GN=Timm50 PE=1 SV=1	TIM50_MOUSE	Timm50	40 kDa					20	15	8	2
606	GTP:AMP phosphotransferase AK3, mitochondrial OS=Mus musculus GN=Ak3 PE=1 SV=3	KAD3_MOUSE	Ak3	25 kDa	4	14	19
607	Guanine nucleotide-binding protein subunit alpha-13 OS=Mus musculus GN=Gna13 PE=1 SV=1	GNA13_MOUSE	Gna13	44 kDa						28	21	3
608	Neurolysin, mitochondrial OS=Mus musculus GN=Nln PE=1 SV=1	NEUL_MOUSE	Nln	80 kDa										18	20
609	Deoxynucleoside triphosphate triphosphohydrolase SAMHD1 OS=Mus musculus GN=Samhd1 PE=1 SV=2	SAMH1_MOUSE	Samhd1	73 kDa										23	14
610	Sarcoplasmic/endoplasmic reticulum calcium ATPase 3 OS=Mus musculus GN=Atp2a3 PE=1 SV=3	AT2A3_MOUSE	Atp2a3	114 kDa												51
611	Actin-1 OS=Acanthamoeba castellanii PE=1 SV=1	ACT1_ACACA		42 kDa		23	28	38		191	246	104	42		33
612	Heterogeneous nuclear ribonucleoprotein F OS=Mus musculus GN=Hnrnpf PE=1 SV=3	HNRPF_MOUSE (+1)	Hnrnpf	46 kDa	3	2	2				15	15
613	Leukocyte surface antigen CD47 OS=Mus musculus GN=Cd47 PE=1 SV=2	CD47_MOUSE	Cd47	33 kDa								10	7	7	4
614	Non-specific lipid-transfer protein OS=Mus musculus GN=Scp2 PE=1 SV=3	NLTP_MOUSE	Scp2	59 kDa	20							3	15
615	Cathepsin L1 OS=Mus musculus GN=Ctsl PE=1 SV=2	CATL1_MOUSE	Ctsl	38 kDa	14	11	7	3	2
616	Transmembrane 9 superfamily member 2 OS=Mus musculus GN=Tm9sf2 PE=1 SV=1	TM9S2_MOUSE	Tm9sf2	75 kDa							2	16	24
617	Transmembrane 9 superfamily member 3 OS=Mus musculus GN=Tm9sf3 PE=1 SV=1	TM9S3_MOUSE	Tm9sf3	68 kDa							5	17	14	2
618	LIM and senescent cell antigen-like-containing domain protein 1 OS=Mus musculus GN=Lims1 PE=1 SV=3	LIMS1_MOUSE	Lims1	37 kDa				17	18	5
619	Sorting nexin-2 OS=Mus musculus GN=Snx2 PE=1 SV=2	SNX2_MOUSE	Snx2	58 kDa										29	8
620	CAAX prenyl protease 1 homolog OS=Mus musculus GN=Zmpste24 PE=1 SV=2	FACE1_MOUSE	Zmpste24	55 kDa						20	15	6
621	Syntaxin-4 OS=Mus musculus GN=Stx4 PE=1 SV=1	STX4_MOUSE	Stx4	34 kDa				18	17	8
622	Dual specificity mitogen-activated protein kinase kinase 1 OS=Mus musculus GN=Map2k1 PE=1 SV=2	MP2K1_MOUSE (+2)	Map2k1	43 kDa						12	21	10
623	Metaxin-1 OS=Mus musculus GN=Mtx1 PE=1 SV=1	MTX1_MOUSE	Mtx1	36 kDa				20	18	2
624	28S ribosomal protein S29, mitochondrial OS=Mus musculus GN=Dap3 PE=1 SV=1	RT29_MOUSE	Dap3	45 kDa					15	17	11
625	OCIA domain-containing protein 1 OS=Mus musculus GN=Ociad1 PE=1 SV=1	OCAD1_MOUSE	Ociad1	28 kDa			8	17	18	2
626	Catechol O-methyltransferase OS=Mus musculus GN=Comt PE=1 SV=2	COMT_MOUSE	Comt	29 kDa	8	18	12	4
627	Retinol dehydrogenase 11 OS=Mus musculus GN=Rdh11 PE=1 SV=2	RDH11_MOUSE	Rdh11	35 kDa		11	12	16	3
628	Mitochondrial dicarboxylate carrier OS=Mus musculus GN=Slc25a10 PE=1 SV=2	DIC_MOUSE	Slc25a10	32 kDa	3	15	16	6
629	Sphingolipid delta(4)-desaturase DES1 OS=Mus musculus GN=Degs1 PE=1 SV=1	DEGS1_MOUSE	Degs1	38 kDa		8	12	15	2
630	Peroxisomal membrane protein PMP34 OS=Mus musculus GN=Slc25a17 PE=1 SV=1	PM34_MOUSE	Slc25a17	34 kDa		17	19	9
631	60S ribosomal protein L10 OS=Mus musculus GN=Rpl10 PE=1 SV=3	RL10_MOUSE (+5)	Rpl10	25 kDa	20	20	2
632	Integrin-linked protein kinase OS=Mus musculus GN=Ilk PE=1 SV=2	ILK_MOUSE (+2)	Ilk	51 kDa							2	29	5
633	Protein TBRG4 OS=Mus musculus GN=Tbrg4 PE=1 SV=1	TBRG4_MOUSE	Tbrg4	72 kDa									31	6	3
634	Advillin OS=Mus musculus GN=Avil PE=1 SV=2	AVIL_MOUSE	Avil	92 kDa											9	34
635	Monofunctional C1-tetrahydrofolate synthase, mitochondrial OS=Mus musculus GN=Mthfd1l PE=1 SV=2	C1TM_MOUSE	Mthfd1l	106 kDa												45
636	Peroxisomal acyl-coenzyme A oxidase 1 OS=Mus musculus GN=Acox1 PE=1 SV=5	ACOX1_MOUSE	Acox1	75 kDa	3						7	16		11
637	Thioredoxin reductase 1, cytoplasmic OS=Mus musculus GN=Txnrd1 PE=1 SV=3	TRXR1_MOUSE	Txnrd1	67 kDa								14	22	5
638	Regulator of G-protein signaling 14 OS=Mus musculus GN=Rgs14 PE=1 SV=2	RGS14_MOUSE	Rgs14	60 kDa									19	18	3
639	Probable ATP-dependent RNA helicase DDX5 OS=Mus musculus GN=Ddx5 PE=1 SV=2	DDX5_MOUSE	Ddx5	69 kDa								6	18	17	3
640	ATP-dependent Clp protease proteolytic subunit, mitochondrial OS=Mus musculus GN=Clpp PE=1 SV=1	CLPP_MOUSE	Clpp	30 kDa		18	12	6
641	Ras-related protein R-Ras OS=Mus musculus GN=Rras PE=1 SV=1	RRAS_MOUSE	Rras	24 kDa	9	20	10
642	Cytoplasmic dynein 1 intermediate chain 2 OS=Mus musculus GN=Dync1i2 PE=1 SV=1	DC1I2_MOUSE	Dync1i2	68 kDa									2	15	25
643	Ras-related protein Rab-1B OS=Mus musculus GN=Rab1b PE=1 SV=1	RAB1B_MOUSE	Rab1b	22 kDa	30	44	23
644	Calcium-binding protein 39 OS=Mus musculus GN=Cab39 PE=1 SV=2	CAB39_MOUSE (+2)	Cab39	40 kDa					14	16	3
645	Mitogen-activated protein kinase 3 OS=Mus musculus GN=Mapk3 PE=1 SV=5	MK03_MOUSE	Mapk3	43 kDa						28	27	5
646	Neutral amino acid transporter B(0) OS=Mus musculus GN=Slc1a5 PE=1 SV=2	AAAT_MOUSE	Slc1a5	58 kDa										14	20	11
647	Semaphorin-4A OS=Mus musculus GN=Sema4a PE=1 SV=2	SEM4A_MOUSE	Sema4a	83 kDa											22	18
648	NLR family member X1 OS=Mus musculus GN=Nlrx1 PE=1 SV=1	NLRX1_MOUSE	Nlrx1	108 kDa											3	39
649	Keratin, type I cytoskeletal 14 OS=Homo sapiens GN=KRT14 PE=1 SV=4	K1C14_HUMAN	KRT14	52 kDa	17	15	8			6					8	19
650	Torsin-1A-interacting protein 1 OS=Mus musculus GN=Tor1aip1 PE=1 SV=3	TOIP1_MOUSE	Tor1aip1	67 kDa				2	8		3	2	16	4
651	Adaptin ear-binding coat-associated protein 2 OS=Mus musculus GN=Necap2 PE=1 SV=1	NECP2_MOUSE	Necap2	29 kDa		2	13	14	9
652	Actin, cytoplasmic OS=Pisaster ochraceus PE=3 SV=1	ACTC_PISOC		42 kDa						224	274	116
653	Cytochrome c oxidase subunit 1 OS=Mus musculus GN=Mtco1 PE=1 SV=2	COX1_MOUSE	Mtco1	57 kDa			2	11	13	4
654	Nucleolin OS=Mus musculus GN=Ncl PE=1 SV=2	NUCL_MOUSE	Ncl	77 kDa									4	2	23	8
655	Cytochrome c oxidase subunit 4 isoform 1, mitochondrial OS=Mus musculus GN=Cox4i1 PE=1 SV=2	COX41_MOUSE	Cox4i1	20 kDa	30	6
656	Heterogeneous nuclear ribonucleoprotein A/B OS=Mus musculus GN=Hnrnpab PE=1 SV=1	ROAA_MOUSE	Hnrnpab	31 kDa					7	15	18	3
657	40S ribosomal protein S8 OS=Mus musculus GN=Rps8 PE=1 SV=2	RS8_MOUSE (+4)	Rps8	24 kDa	9	8	16	8
658	Histone H1.2 OS=Mus musculus GN=Hist1h1c PE=1 SV=2	H12_MOUSE	Hist1h1c	21 kDa			13	16	13	3
659	6-phosphogluconolactonase OS=Mus musculus GN=Pgls PE=1 SV=1	6PGL_MOUSE	Pgls	27 kDa	2	20	14	4
660	ES1 protein homolog, mitochondrial OS=Mus musculus GN=D10Jhu81e PE=1 SV=1	ES1_MOUSE	D10Jhu81e	28 kDa	6	18	14	3
661	Annexin A7 OS=Mus musculus GN=Anxa7 PE=1 SV=2	ANXA7_MOUSE	Anxa7	50 kDa						12	14	8
662	Fumarylacetoacetate hydrolase domain-containing protein 2A OS=Mus musculus GN=Fahd2 PE=1 SV=1	FAHD2_MOUSE	Fahd2	35 kDa				18	17	2
663	Mitogen-activated protein kinase 14 OS=Mus musculus GN=Mapk14 PE=1 SV=3	MK14_MOUSE	Mapk14	41 kDa					13	20	10
664	Arginase-1 OS=Mus musculus GN=Arg1 PE=1 SV=1	ARGI1_MOUSE	Arg1	35 kDa					17	17	6
665	Syntaxin-12 OS=Mus musculus GN=Stx12 PE=1 SV=1	STX12_MOUSE	Stx12	31 kDa				17	17	8
666	Flotillin-2 OS=Mus musculus GN=Flot2 PE=1 SV=2	FLOT2_MOUSE (+2)	Flot2	47 kDa							20	19
667	Peroxisomal bifunctional enzyme OS=Mus musculus GN=Ehhadh PE=1 SV=4	ECHP_MOUSE	Ehhadh	78 kDa										10	25
668	Staphylococcal nuclease domain-containing protein 1 OS=Mus musculus GN=Snd1 PE=1 SV=1	SND1_MOUSE	Snd1	102 kDa												37
669	Mitochondrial-processing peptidase subunit beta OS=Mus musculus GN=Pmpcb PE=1 SV=1	MPPB_MOUSE	Pmpcb	55 kDa							19	21
670	Peptidyl-prolyl cis-trans isomerase FKBP8 OS=Mus musculus GN=Fkbp8 PE=1 SV=2	FKBP8_MOUSE	Fkbp8	44 kDa							2	23	10	2	2
671	Actin-5C OS=Drosophila melanogaster GN=Act5C PE=1 SV=4	ACT1_DROME (+3)	Act5C	42 kDa						565	699
672	Myosin light polypeptide 6 OS=Mus musculus GN=Myl6 PE=1 SV=3	MYL6_MOUSE (+5)	Myl6	17 kDa	30	7
673	H-2 class I histocompatibility antigen, K-D alpha chain OS=Mus musculus GN=H2-K1 PE=1 SV=1	HA1D_MOUSE	H2-K1	41 kDa							7	17	13	3
674	Growth arrest-specific protein 7 OS=Mus musculus GN=Gas7 PE=1 SV=1	GAS7_MOUSE (+1)	Gas7	48 kDa						4	11	18	6
675	Serine/threonine-protein kinase 24 OS=Mus musculus GN=Stk24 PE=1 SV=1	STK24_MOUSE	Stk24	48 kDa								22	11
676	Aspartate aminotransferase, cytoplasmic OS=Mus musculus GN=Got1 PE=1 SV=3	AATC_MOUSE	Got1	46 kDa					4	19	14
677	Lipoamide acyltransferase component of branched-chain alpha-keto acid dehydrogenase complex, mitochondrial OS=Mus musculus GN=Dbt PE=1 SV=2	ODB2_MOUSE	Dbt	53 kDa								28	11
678	Coatomer subunit gamma-1 OS=Mus musculus GN=Copg1 PE=1 SV=1	COPG1_MOUSE	Copg1	98 kDa											4	36
679	Immunity-related GTPase family M protein 1 OS=Mus musculus GN=Irgm1 PE=1 SV=1	IRGM1_MOUSE	Irgm1	47 kDa					10	15	9
680	Growth factor receptor-bound protein 2 OS=Mus musculus GN=Grb2 PE=1 SV=1	GRB2_MOUSE	Grb2	25 kDa	8	15	8
681	Ribosomal protein S6 kinase alpha-3 OS=Mus musculus GN=Rps6ka3 PE=1 SV=2	KS6A3_MOUSE (+1)	Rps6ka3	84 kDa											32	8
682	Lanosterol synthase OS=Mus musculus GN=Lss PE=1 SV=2	ERG7_MOUSE	Lss	83 kDa										14	18	2
683	Elongation factor Ts, mitochondrial OS=Mus musculus GN=Tsfm PE=1 SV=1	EFTS_MOUSE	Tsfm	35 kDa			15	20	10
684	39S ribosomal protein L44, mitochondrial OS=Mus musculus GN=Mrpl44 PE=1 SV=3	RM44_MOUSE	Mrpl44	38 kDa				15	22
685	26S protease regulatory subunit 10B OS=Mus musculus GN=Psmc6 PE=1 SV=1	PRS10_MOUSE (+2)	Psmc6	44 kDa						19	14
686	26S proteasome non-ATPase regulatory subunit 3 OS=Mus musculus GN=Psmd3 PE=1 SV=3	PSMD3_MOUSE	Psmd3	61 kDa									28	9
687	Major vault protein OS=Mus musculus GN=Mvp PE=1 SV=4	MVP_MOUSE	Mvp	96 kDa												36
688	AP-1 complex subunit mu-1 OS=Mus musculus GN=Ap1m1 PE=1 SV=3	AP1M1_MOUSE	Ap1m1	49 kDa							16	26
689	Procollagen-lysine,2-oxoglutarate 5-dioxygenase 3 OS=Mus musculus GN=Plod3 PE=1 SV=1	PLOD3_MOUSE	Plod3	85 kDa											30	10
690	Testin OS=Canis lupus familiaris GN=TES PE=3 SV=1	TES_CANLF	TES	48 kDa					3		13	15	2
691	Emerin OS=Mus musculus GN=Emd PE=1 SV=1	EMD_MOUSE	Emd	29 kDa	2	7	4	10	14	4
692	Actin, cytoskeletal 2 OS=Lytechinus pictus PE=2 SV=1	ACT2_LYTPI		42 kDa						185
693	GPI transamidase component PIG-S OS=Mus musculus GN=Pigs PE=1 SV=3	PIGS_MOUSE	Pigs	62 kDa									13	19	4
694	Tripeptidyl-peptidase 1 OS=Mus musculus GN=Tpp1 PE=1 SV=2	TPP1_MOUSE	Tpp1	61 kDa							15	13	3
695	39S ribosomal protein L1, mitochondrial OS=Mus musculus GN=Mrpl1 PE=1 SV=2	RM01_MOUSE	Mrpl1	38 kDa				15	21	5
696	Serine/threonine-protein kinase VRK1 OS=Mus musculus GN=Vrk1 PE=1 SV=2	VRK1_MOUSE	Vrk1	50 kDa							9	22	4
697	Lanosterol 14-alpha demethylase OS=Mus musculus GN=Cyp51a1 PE=1 SV=1	CP51A_MOUSE	Cyp51a1	57 kDa								25	14	2
698	Unconventional myosin-Ic OS=Mus musculus GN=Myo1c PE=1 SV=2	MYO1C_MOUSE	Myo1c	122 kDa												35
699	26S protease regulatory subunit 6B OS=Mus musculus GN=Psmc4 PE=1 SV=2	PRS6B_MOUSE (+1)	Psmc4	47 kDa							14	20
700	Interferon-induced transmembrane protein 1 OS=Mus musculus GN=Ifitm1 PE=2 SV=1	IFM1_MOUSE	Ifitm1	12 kDa	24	4	3	2			3
701	Induced myeloid leukemia cell differentiation protein Mcl-1 homolog OS=Mus musculus GN=Mcl1 PE=1 SV=3	MCL1_MOUSE	Mcl1	35 kDa			4	9	13	5
702	Integrin alpha-M OS=Mus musculus GN=Itgam PE=1 SV=2	ITAM_MOUSE	Itgam	127 kDa							2		12	3	2	9
703	Serine/threonine-protein kinase 10 OS=Mus musculus GN=Stk10 PE=1 SV=2	STK10_MOUSE	Stk10	112 kDa									9	18	7
704	Persulfide dioxygenase ETHE1, mitochondrial OS=Mus musculus GN=Ethe1 PE=1 SV=2	ETHE1_MOUSE	Ethe1	28 kDa	5	18	15
705	Acyl-coenzyme A thioesterase 2, mitochondrial OS=Mus musculus GN=Acot2 PE=1 SV=2	ACOT2_MOUSE	Acot2	50 kDa						13	18	2
706	40S ribosomal protein S6 OS=Mus musculus GN=Rps6 PE=1 SV=1	RS6_MOUSE (+4)	Rps6	29 kDa			15	20	5
707	Cytoplasmic dynein 1 light intermediate chain 1 OS=Mus musculus GN=Dync1li1 PE=1 SV=1	DC1L1_MOUSE	Dync1li1	57 kDa								12	15	3
708	Eukaryotic translation initiation factor 2 subunit 1 OS=Mus musculus GN=Eif2s1 PE=1 SV=3	IF2A_MOUSE (+2)	Eif2s1	36 kDa					19	14	4
709	Protein disulfide-isomerase TMX3 OS=Mus musculus GN=Tmx3 PE=1 SV=2	TMX3_MOUSE	Tmx3	52 kDa								12	25
710	Na(+)/H(+) exchange regulatory cofactor NHE-RF1 OS=Mus musculus GN=Slc9a3r1 PE=1 SV=3	NHRF1_MOUSE	Slc9a3r1	39 kDa							5	25	6
711	26S proteasome non-ATPase regulatory subunit 7 OS=Mus musculus GN=Psmd7 PE=1 SV=2	PSMD7_MOUSE	Psmd7	37 kDa					15	15	6
712	39S ribosomal protein L46, mitochondrial OS=Mus musculus GN=Mrpl46 PE=1 SV=1	RM46_MOUSE	Mrpl46	32 kDa		14	15	12
713	26S protease regulatory subunit 6A OS=Mus musculus GN=Psmc3 PE=1 SV=2	PRS6A_MOUSE (+1)	Psmc3	50 kDa							7	22	6
714	Mitochondrial Rho GTPase 1 OS=Mus musculus GN=Rhot1 PE=1 SV=1	MIRO1_MOUSE	Rhot1	72 kDa										18	19
715	Eukaryotic translation initiation factor 3 subunit E OS=Mus musculus GN=Eif3e PE=1 SV=1	EIF3E_MOUSE (+5)	Eif3e	52 kDa							14	23
716	Epoxide hydrolase 1 OS=Mus musculus GN=Ephx1 PE=1 SV=2	HYEP_MOUSE	Ephx1	53 kDa							26	15
717	Actin, cytoskeletal 3B OS=Strongylocentrotus purpuratus GN=CYIIIB PE=2 SV=1	ACTF_STRPU	CYIIIB	42 kDa					70	200
718	Phospholipase D3 OS=Mus musculus GN=Pld3 PE=1 SV=1	PLD3_MOUSE	Pld3	54 kDa								9	13	8		2
719	Dehydrogenase/reductase SDR family member 4 OS=Mus musculus GN=Dhrs4 PE=1 SV=3	DHRS4_MOUSE	Dhrs4	30 kDa	3	16	10	4
720	Serine palmitoyltransferase 2 OS=Mus musculus GN=Sptlc2 PE=1 SV=2	SPTC2_MOUSE	Sptlc2	63 kDa								3	28	2
721	Glutathione reductase, mitochondrial OS=Mus musculus GN=Gsr PE=1 SV=3	GSHR_MOUSE	Gsr	54 kDa								24	16
722	Cyclin-dependent kinase 1 OS=Mus musculus GN=Cdk1 PE=1 SV=3	CDK1_MOUSE	Cdk1	34 kDa			14	20	8
723	NADH-cytochrome b5 reductase 1 OS=Mus musculus GN=Cyb5r1 PE=1 SV=1	NB5R1_MOUSE	Cyb5r1	34 kDa			14	15	6
724	Beta-arrestin-2 OS=Mus musculus GN=Arrb2 PE=1 SV=1	ARRB2_MOUSE	Arrb2	46 kDa							6	25
725	Calpain-1 catalytic subunit OS=Mus musculus GN=Capn1 PE=1 SV=1	CAN1_MOUSE	Capn1	82 kDa										9	26
726	Coiled-coil domain-containing protein 47 OS=Mus musculus GN=Ccdc47 PE=1 SV=2	CCD47_MOUSE	Ccdc47	56 kDa									27	6
727	Arachidonate 15-lipoxygenase OS=Mus musculus GN=Alox15 PE=1 SV=4	LOX15_MOUSE	Alox15	75 kDa										26	7
728	Protein sel-1 homolog 1 OS=Mus musculus GN=Sel1l PE=1 SV=2	SE1L1_MOUSE	Sel1l	88 kDa											16	16
729	Toll-like receptor 2 OS=Mus musculus GN=Tlr2 PE=1 SV=1	TLR2_MOUSE	Tlr2	89 kDa											18	25
730	SH3 domain-containing kinase-binding protein 1 OS=Mus musculus GN=Sh3kbp1 PE=1 SV=1	SH3K1_MOUSE	Sh3kbp1	78 kDa		7		3			3	3			9
731	Actin, cytoplasmic 1 OS=Xenopus tropicalis GN=actb PE=2 SV=1	ACTB_XENTR	actb	42 kDa											86
732	Transmembrane emp24 domain-containing protein 10 OS=Mus musculus GN=Tmed10 PE=1 SV=1	TMEDA_MOUSE (+2)	Tmed10	25 kDa	21	4			2
733	AP-1 complex subunit gamma-1 OS=Mus musculus GN=Ap1g1 PE=1 SV=3	AP1G1_MOUSE	Ap1g1	91 kDa											12	20
734	Erbin OS=Mus musculus GN=Erbin PE=1 SV=3	ERBIN_MOUSE	Erbin	157 kDa										9	14	4
735	Annexin A11 OS=Mus musculus GN=Anxa11 PE=1 SV=2	ANX11_MOUSE	Anxa11	54 kDa					11	10	5	8
736	ATPase family AAA domain-containing protein 1 OS=Mus musculus GN=Atad1 PE=1 SV=1	ATAD1_MOUSE (+1)	Atad1	41 kDa					15	16	3
737	Plastin-3 OS=Mus musculus GN=Pls3 PE=1 SV=3	PLST_MOUSE	Pls3	71 kDa								10	20	25	8
738	Protein NipSnap homolog 2 OS=Mus musculus GN=Gbas PE=1 SV=1	NIPS2_MOUSE	Gbas	33 kDa	4	10	15	3
739	Dihydroorotate dehydrogenase (quinone), mitochondrial OS=Mus musculus GN=Dhodh PE=1 SV=2	PYRD_MOUSE	Dhodh	43 kDa						24	13
740	28S ribosomal protein S22, mitochondrial OS=Mus musculus GN=Mrps22 PE=1 SV=1	RT22_MOUSE	Mrps22	41 kDa					10	18	5
741	Ras-related protein Rap-2c OS=Mus musculus GN=Rap2c PE=1 SV=1	RAP2C_MOUSE (+2)	Rap2c	21 kDa	26	10	2
742	Propionyl-CoA carboxylase beta chain, mitochondrial OS=Mus musculus GN=Pccb PE=1 SV=2	PCCB_MOUSE	Pccb	58 kDa								13	21
743	Plasminogen activator inhibitor 1 RNA-binding protein OS=Mus musculus GN=Serbp1 PE=1 SV=2	PAIRB_MOUSE (+1)	Serbp1	45 kDa			4				3	16	5
744	Putative phospholipase B-like 2 OS=Mus musculus GN=Plbd2 PE=1 SV=2	PLBL2_MOUSE	Plbd2	66 kDa	6	8	10	4
745	DnaJ homolog subfamily C member 5 OS=Mus musculus GN=Dnajc5 PE=1 SV=1	DNJC5_MOUSE (+2)	Dnajc5	22 kDa	3	4		10	10	9	3
746	Fibronectin OS=Mus musculus GN=Fn1 PE=1 SV=4	FINC_MOUSE	Fn1	273 kDa	17	6	6	2
747	Voltage-gated hydrogen channel 1 OS=Mus musculus GN=Hvcn1 PE=1 SV=2	HVCN1_MOUSE	Hvcn1	31 kDa		4	10	13	6
748	Actin OS=Crassostrea gigas PE=2 SV=1	ACT_CRAGI		42 kDa						196
749	Translocating chain-associated membrane protein 1 OS=Mus musculus GN=Tram1 PE=1 SV=3	TRAM1_MOUSE	Tram1	43 kDa				10	18	7
750	FERM domain-containing protein 8 OS=Mus musculus GN=Frmd8 PE=1 SV=2	FRMD8_MOUSE	Frmd8	52 kDa								4	30	4
751	Tyrosine-protein kinase CSK OS=Mus musculus GN=Csk PE=1 SV=2	CSK_MOUSE	Csk	51 kDa							9	19	3
752	V-type proton ATPase subunit D OS=Mus musculus GN=Atp6v1d PE=1 SV=1	VATD_MOUSE	Atp6v1d	28 kDa			9	17	7
753	Actin-related protein 2/3 complex subunit 4 OS=Mus musculus GN=Arpc4 PE=1 SV=3	ARPC4_MOUSE (+2)	Arpc4	20 kDa	30
754	Malate dehydrogenase, mitochondrial OS=Homo sapiens GN=MDH2 PE=1 SV=3	MDHM_HUMAN	MDH2	36 kDa					135
755	Flotillin-1 OS=Mus musculus GN=Flot1 PE=1 SV=1	FLOT1_MOUSE	Flot1	48 kDa							17	17
756	Actin-53 (Fragment) OS=Nicotiana tabacum PE=3 SV=1	ACT2_TOBAC		37 kDa						63	79
757	Poly(rC)-binding protein 2 OS=Homo sapiens GN=PCBP2 PE=1 SV=1	PCBP2_HUMAN	PCBP2	39 kDa		4			7	19	14
758	Wiskott-Aldrich syndrome protein homolog OS=Mus musculus GN=Was PE=1 SV=1	WASP_MOUSE	Was	54 kDa						5	2		10	5
759	Nuclease-sensitive element-binding protein 1 OS=Mus musculus GN=Ybx1 PE=1 SV=3	YBOX1_MOUSE (+1)	Ybx1	36 kDa					2		14	17
760	CD44 antigen OS=Mus musculus GN=Cd44 PE=1 SV=3	CD44_MOUSE	Cd44	86 kDa		2									5	24
761	Arf-GAP with coiled-coil, ANK repeat and PH domain-containing protein 1 OS=Mus musculus GN=Acap1 PE=1 SV=1	ACAP1_MOUSE	Acap1	82 kDa										2	27	4
762	DnaJ homolog subfamily A member 3, mitochondrial OS=Mus musculus GN=Dnaja3 PE=1 SV=1	DNJA3_MOUSE	Dnaja3	52 kDa					2	13	14	3
763	Heme oxygenase 1 OS=Mus musculus GN=Hmox1 PE=1 SV=1	HMOX1_MOUSE	Hmox1	33 kDa		2	17	12	7
764	Ceramide synthase 2 OS=Mus musculus GN=Cers2 PE=1 SV=1	CERS2_MOUSE	Cers2	45 kDa					18	14	7
765	Dolichyl-phosphate beta-glucosyltransferase OS=Mus musculus GN=Alg5 PE=1 SV=1	ALG5_MOUSE	Alg5	37 kDa				7	19	3
766	Biliverdin reductase A OS=Mus musculus GN=Blvra PE=1 SV=1	BIEA_MOUSE	Blvra	34 kDa				15	18	2
767	39S ribosomal protein L15, mitochondrial OS=Mus musculus GN=Mrpl15 PE=1 SV=1	RM15_MOUSE	Mrpl15	34 kDa			9	16	9
768	Serine--tRNA ligase, cytoplasmic OS=Mus musculus GN=Sars PE=1 SV=3	SYSC_MOUSE	Sars	58 kDa									22	6
769	Valacyclovir hydrolase OS=Mus musculus GN=Bphl PE=1 SV=1	BPHL_MOUSE	Bphl	33 kDa		13	16
770	Stress-induced-phosphoprotein 1 OS=Mus musculus GN=Stip1 PE=1 SV=1	STIP1_MOUSE	Stip1	63 kDa									16	17
771	Acyl-CoA synthetase family member 2, mitochondrial OS=Mus musculus GN=Acsf2 PE=1 SV=1	ACSF2_MOUSE	Acsf2	68 kDa									30	8
772	Lamina-associated polypeptide 2, isoforms beta/delta/epsilon/gamma OS=Mus musculus GN=Tmpo PE=1 SV=4	LAP2B_MOUSE	Tmpo	50 kDa						4	3	11	3		2
773	Hornerin OS=Homo sapiens GN=HRNR PE=1 SV=2	HORN_HUMAN	HRNR	282 kDa	3	2	7	3		4					2	2
774	Actin-1 OS=Pneumocystis carinii PE=2 SV=1	ACT1_PNECA		42 kDa					44	111	146	66
775	Brain-specific angiogenesis inhibitor 1-associated protein 2 OS=Mus musculus GN=Baiap2 PE=1 SV=2	BAIP2_MOUSE	Baiap2	59 kDa			2		3			4	17
776	Signal recognition particle receptor subunit alpha OS=Mus musculus GN=Srpra PE=1 SV=1	SRPRA_MOUSE	Srpra	70 kDa										23	8
777	Nucleophosmin OS=Mus musculus GN=Npm1 PE=1 SV=1	NPM_MOUSE	Npm1	33 kDa	3				17	13
778	Serum paraoxonase/arylesterase 2 OS=Mus musculus GN=Pon2 PE=1 SV=2	PON2_MOUSE	Pon2	40 kDa					4	14	15
779	Glutathione S-transferase omega-1 OS=Mus musculus GN=Gsto1 PE=1 SV=2	GSTO1_MOUSE	Gsto1	27 kDa		8	9	11	2
780	NADH-ubiquinone oxidoreductase chain 1 OS=Mus musculus GN=Mtnd1 PE=1 SV=3	NU1M_MOUSE (+1)	Mtnd1	36 kDa		7	11	7
781	Programmed cell death protein 10 OS=Mus musculus GN=Pdcd10 PE=1 SV=1	PDC10_MOUSE	Pdcd10	25 kDa		12	10	3
782	Arginine--tRNA ligase, cytoplasmic OS=Mus musculus GN=Rars PE=1 SV=2	SYRC_MOUSE	Rars	76 kDa									3	19	5
783	Ubiquitin thioesterase OTUB1 OS=Mus musculus GN=Otub1 PE=1 SV=2	OTUB1_MOUSE (+1)	Otub1	31 kDa				16	14	2
784	Putative adenosylhomocysteinase 3 OS=Mus musculus GN=Ahcyl2 PE=1 SV=1	SAHH3_MOUSE (+2)	Ahcyl2	67 kDa									9	20	2
785	Proliferating cell nuclear antigen OS=Mus musculus GN=Pcna PE=1 SV=2	PCNA_MOUSE	Pcna	29 kDa			2	15	15
786	Inorganic pyrophosphatase OS=Mus musculus GN=Ppa1 PE=1 SV=1	IPYR_MOUSE	Ppa1	33 kDa				13	14
787	Cleft lip and palate transmembrane protein 1 homolog OS=Mus musculus GN=Clptm1 PE=1 SV=1	CLPT1_MOUSE	Clptm1	75 kDa										3	28	3
788	Ras-related protein Rab-32 OS=Mus musculus GN=Rab32 PE=1 SV=3	RAB32_MOUSE	Rab32	25 kDa	3	12	12
789	Serine/arginine-rich splicing factor 1 OS=Xenopus tropicalis GN=srsf1 PE=2 SV=1	SRSF1_XENTR	srsf1	29 kDa				7	11	4
790	2',3'-cyclic-nucleotide 3'-phosphodiesterase OS=Mus musculus GN=Cnp PE=1 SV=3	CN37_MOUSE	Cnp	47 kDa						9	23
791	Galectin-1 OS=Mus musculus GN=Lgals1 PE=1 SV=3	LEG1_MOUSE	Lgals1	15 kDa	29	3
792	Protein-glutamine gamma-glutamyltransferase 2 OS=Mus musculus GN=Tgm2 PE=1 SV=4	TGM2_MOUSE	Tgm2	77 kDa										17	14
793	Ubiquitin-like modifier-activating enzyme 1 OS=Mus musculus GN=Uba1 PE=1 SV=1	UBA1_MOUSE	Uba1	118 kDa												36
794	C-type lectin domain family 4 member A OS=Mus musculus GN=Clec4a PE=1 SV=1	CLC4A_MOUSE	Clec4a	27 kDa				8	11	7
795	Phospholipid scramblase 1 OS=Mus musculus GN=Plscr1 PE=1 SV=1	PLS1_MOUSE	Plscr1	36 kDa			4	7	8	7
796	Serine/threonine-protein phosphatase PGAM5, mitochondrial OS=Mus musculus GN=Pgam5 PE=1 SV=1	PGAM5_MOUSE	Pgam5	32 kDa		3	4	11	3	2
797	NHL repeat-containing protein 3 OS=Mus musculus GN=Nhlrc3 PE=1 SV=1	NHLC3_MOUSE	Nhlrc3	38 kDa				4	13	6	4
798	Large neutral amino acids transporter small subunit 1 OS=Rattus norvegicus GN=Slc7a5 PE=1 SV=2	LAT1_RAT	Slc7a5	56 kDa				4	6	4	6
799	Proteasome subunit alpha type-3 OS=Mus musculus GN=Psma3 PE=1 SV=3	PSA3_MOUSE	Psma3	28 kDa	2	11	12	6
800	Protein Niban OS=Mus musculus GN=Fam129a PE=1 SV=2	NIBAN_MOUSE	Fam129a	103 kDa										12	8	5
801	Transmembrane emp24 domain-containing protein 2 OS=Mus musculus GN=Tmed2 PE=1 SV=1	TMED2_MOUSE (+3)	Tmed2	23 kDa	20	6
802	DNA-(apurinic or apyrimidinic site) lyase OS=Mus musculus GN=Apex1 PE=1 SV=2	APEX1_MOUSE	Apex1	35 kDa					16	11	3
803	Flavin reductase (NADPH) OS=Mus musculus GN=Blvrb PE=1 SV=3	BLVRB_MOUSE	Blvrb	22 kDa	10	15	10
804	GrpE protein homolog 1, mitochondrial OS=Mus musculus GN=Grpel1 PE=1 SV=1	GRPE1_MOUSE	Grpel1	24 kDa	13	17	7
805	Peroxisomal biogenesis factor 3 OS=Mus musculus GN=Pex3 PE=1 SV=1	PEX3_MOUSE	Pex3	42 kDa					11	14	4
806	26S proteasome non-ATPase regulatory subunit 6 OS=Mus musculus GN=Psmd6 PE=1 SV=1	PSMD6_MOUSE	Psmd6	46 kDa						10	15	5
807	Glucosidase 2 subunit beta OS=Mus musculus GN=Prkcsh PE=1 SV=1	GLU2B_MOUSE	Prkcsh	59 kDa										12	17	2
808	[3-methyl-2-oxobutanoate dehydrogenase [lipoamide]] kinase, mitochondrial OS=Mus musculus GN=Bckdk PE=1 SV=1	BCKD_MOUSE	Bckdk	47 kDa						14	13
809	39S ribosomal protein L39, mitochondrial OS=Mus musculus GN=Mrpl39 PE=1 SV=4	RM39_MOUSE	Mrpl39	39 kDa					19	14
810	C-C chemokine receptor type 1 OS=Mus musculus GN=Ccr1 PE=2 SV=2	CCR1_MOUSE	Ccr1	41 kDa					3	4	6	4	2	4	2	2
811	Titin OS=Homo sapiens GN=TTN PE=1 SV=4	TITIN_HUMAN	TTN	3816 kDa			3
812	Retinoid-inducible serine carboxypeptidase OS=Mus musculus GN=Scpep1 PE=1 SV=2	RISC_MOUSE	Scpep1	51 kDa	3			9	9	5
813	Syntaxin-8 OS=Mus musculus GN=Stx8 PE=1 SV=1	STX8_MOUSE	Stx8	27 kDa	8	16	2
814	High affinity immunoglobulin gamma Fc receptor I OS=Mus musculus GN=Fcgr1 PE=1 SV=1	FCGR1_MOUSE	Fcgr1	45 kDa									3	16	8	4
815	Magnesium transporter protein 1 OS=Mus musculus GN=Magt1 PE=1 SV=1	MAGT1_MOUSE	Magt1	38 kDa		4	10	12	4
816	Isopentenyl-diphosphate Delta-isomerase 1 OS=Mus musculus GN=Idi1 PE=1 SV=1	IDI1_MOUSE	Idi1	26 kDa	6	13	10	3
817	Ras-related protein Rab-5B OS=Mus musculus GN=Rab5b PE=1 SV=1	RAB5B_MOUSE (+2)	Rab5b	24 kDa	9	21	18	5
818	Protein unc-93 homolog B1 OS=Mus musculus GN=Unc93b1 PE=1 SV=2	UN93B_MOUSE	Unc93b1	67 kDa									7	14	7	5
819	Calcium uniporter regulatory subunit MCUb, mitochondrial OS=Mus musculus GN=Mcub PE=1 SV=1	MCUB_MOUSE	Mcub	40 kDa			2	14	12
820	Cytochrome c oxidase assembly protein COX15 homolog OS=Mus musculus GN=Cox15 PE=1 SV=1	COX15_MOUSE	Cox15	46 kDa			4	15	10
821	28S ribosomal protein S9, mitochondrial OS=Mus musculus GN=Mrps9 PE=1 SV=3	RT09_MOUSE	Mrps9	45 kDa					12	18	3
822	Translationally-controlled tumor protein OS=Mus musculus GN=Tpt1 PE=1 SV=1	TCTP_MOUSE (+1)	Tpt1	19 kDa	10	16	4
823	Stromal cell-derived factor 2-like protein 1 OS=Mus musculus GN=Sdf2l1 PE=1 SV=2	SDF2L_MOUSE	Sdf2l1	24 kDa	17	13	2
824	Apoptosis-associated speck-like protein containing a CARD OS=Mus musculus GN=Pycard PE=1 SV=1	ASC_MOUSE	Pycard	21 kDa	13	17
825	39S ribosomal protein L3, mitochondrial OS=Mus musculus GN=Mrpl3 PE=1 SV=1	RM03_MOUSE	Mrpl3	39 kDa				14	13
826	Glyoxalase domain-containing protein 4 OS=Mus musculus GN=Glod4 PE=1 SV=1	GLOD4_MOUSE	Glod4	33 kDa			11	14
827	ATP-dependent Clp protease ATP-binding subunit clpX-like, mitochondrial OS=Mus musculus GN=Clpx PE=1 SV=2	CLPX_MOUSE	Clpx	69 kDa									22	10
828	DnaJ homolog subfamily C member 11 OS=Mus musculus GN=Dnajc11 PE=1 SV=2	DJC11_MOUSE	Dnajc11	63 kDa									20	6
829	Aspartate--tRNA ligase, cytoplasmic OS=Mus musculus GN=Dars PE=1 SV=2	SYDC_MOUSE	Dars	57 kDa								17	15
830	26S protease regulatory subunit 7 OS=Mus musculus GN=Psmc2 PE=1 SV=5	PRS7_MOUSE	Psmc2	49 kDa							14	16
831	Hydroxymethylglutaryl-CoA synthase, cytoplasmic OS=Mus musculus GN=Hmgcs1 PE=1 SV=1	HMCS1_MOUSE	Hmgcs1	58 kDa								10	24
832	Myosin regulatory light chain RLC-A OS=Rattus norvegicus GN=Rlc-a PE=2 SV=2	MRLCA_RAT	Rlc-a	20 kDa	32	2
833	Cadherin-1 OS=Mus musculus GN=Cdh1 PE=1 SV=1	CADH1_MOUSE	Cdh1	98 kDa									2	7	3	10
834	Solute carrier family 2, facilitated glucose transporter member 1 OS=Mus musculus GN=Slc2a1 PE=1 SV=4	GTR1_MOUSE (+1)	Slc2a1	54 kDa								4	5	10	3	4
835	NADH-ubiquinone oxidoreductase chain 5 OS=Mus musculus GN=Mtnd5 PE=1 SV=3	NU5M_MOUSE	Mtnd5	68 kDa				2	9	12	11	2
836	Embigin OS=Mus musculus GN=Emb PE=1 SV=2	EMB_MOUSE	Emb	37 kDa								7	3	2	10	9
837	Calpain small subunit 1 OS=Mus musculus GN=Capns1 PE=1 SV=1	CPNS1_MOUSE	Capns1	28 kDa		11	15	3
838	Translocon-associated protein subunit alpha OS=Homo sapiens GN=SSR1 PE=1 SV=3	SSRA_HUMAN	SSR1	32 kDa				6	15	7	4
839	TraB domain-containing protein OS=Mus musculus GN=Trabd PE=1 SV=1	TRABD_MOUSE	Trabd	42 kDa					6	19	4
840	Cysteine desulfurase, mitochondrial OS=Mus musculus GN=Nfs1 PE=1 SV=3	NFS1_MOUSE	Nfs1	51 kDa						7	17	2
841	Serine-threonine kinase receptor-associated protein OS=Mus musculus GN=Strap PE=1 SV=2	STRAP_MOUSE	Strap	38 kDa					11	17	5
842	Syntaxin-3 OS=Mus musculus GN=Stx3 PE=1 SV=1	STX3_MOUSE	Stx3	33 kDa				10	13	4
843	Thioredoxin-like protein 1 OS=Mus musculus GN=Txnl1 PE=1 SV=3	TXNL1_MOUSE	Txnl1	32 kDa				14	13	4
844	28S ribosomal protein S27, mitochondrial OS=Mus musculus GN=Mrps27 PE=1 SV=2	RT27_MOUSE	Mrps27	48 kDa						6	17	2
845	Delta(24)-sterol reductase OS=Rattus norvegicus GN=Dhcr24 PE=2 SV=2	DHC24_RAT	Dhcr24	60 kDa								16	8
846	Signal transducer and activator of transcription 3 OS=Mus musculus GN=Stat3 PE=1 SV=2	STAT3_MOUSE (+2)	Stat3	88 kDa											20	10
847	Hexokinase-3 OS=Mus musculus GN=Hk3 PE=1 SV=2	HXK3_MOUSE	Hk3	100 kDa											3	32
848	28S ribosomal protein S30, mitochondrial OS=Mus musculus GN=Mrps30 PE=1 SV=1	RT30_MOUSE	Mrps30	50 kDa							17	11
849	Interferon regulatory factor 5 OS=Mus musculus GN=Irf5 PE=1 SV=1	IRF5_MOUSE	Irf5	56 kDa		2			4				18
850	Paired immunoglobulin-like type 2 receptor alpha OS=Mus musculus GN=Pilra PE=1 SV=1	PILRA_MOUSE	Pilra	33 kDa								3	8	6	7
851	Bridging integrator 2 OS=Mus musculus GN=Bin2 PE=1 SV=1	BIN2_MOUSE	Bin2	53 kDa		2						2		16	4
852	SH3 domain-binding protein 1 OS=Mus musculus GN=Sh3bp1 PE=1 SV=2	3BP1_MOUSE	Sh3bp1	65 kDa									2	12	9
853	39S ribosomal protein L4, mitochondrial OS=Mus musculus GN=Mrpl4 PE=1 SV=1	RM04_MOUSE	Mrpl4	33 kDa		7	10	12	2
854	Acyl-coenzyme A thioesterase 8 OS=Mus musculus GN=Acot8 PE=1 SV=1	ACOT8_MOUSE	Acot8	36 kDa				15	11	6
855	Hypoxanthine-guanine phosphoribosyltransferase OS=Mus musculus GN=Hprt1 PE=1 SV=3	HPRT_MOUSE (+1)	Hprt1	25 kDa	8	13	9
856	3-mercaptopyruvate sulfurtransferase OS=Mus musculus GN=Mpst PE=1 SV=3	THTM_MOUSE	Mpst	33 kDa			5	15	10
857	Cytosolic acyl coenzyme A thioester hydrolase OS=Mus musculus GN=Acot7 PE=1 SV=2	BACH_MOUSE	Acot7	43 kDa					9	15	5
858	39S ribosomal protein L19, mitochondrial OS=Mus musculus GN=Mrpl19 PE=1 SV=1	RM19_MOUSE	Mrpl19	34 kDa			15	13	5
859	Phosphoglucomutase-1 OS=Mus musculus GN=Pgm1 PE=1 SV=4	PGM1_MOUSE	Pgm1	61 kDa									24	6
860	Eukaryotic translation initiation factor 3 subunit L OS=Mus musculus GN=Eif3l PE=1 SV=1	EIF3L_MOUSE	Eif3l	67 kDa									11	9
861	Ubiquitin carboxyl-terminal hydrolase 14 OS=Mus musculus GN=Usp14 PE=1 SV=3	UBP14_MOUSE	Usp14	56 kDa									23	6
862	Cis-aconitate decarboxylase OS=Mus musculus GN=Acod1 PE=1 SV=2	IRG1_MOUSE	Acod1	54 kDa								27	5
863	2-oxoisovalerate dehydrogenase subunit alpha, mitochondrial (Fragment) OS=Rattus norvegicus GN=Bckdha PE=1 SV=1	ODBA_RAT	Bckdha	50 kDa							17	8
864	Translocation protein SEC63 homolog OS=Mus musculus GN=Sec63 PE=1 SV=4	SEC63_MOUSE	Sec63	88 kDa											6	19
865	Actin-3 OS=Diphyllobothrium dendriticum GN=ACT3 PE=2 SV=1	ACT3_DIPDE	ACT3	42 kDa			17
866	Actin, cytoplasmic 1 OS=Oryzias latipes GN=actb PE=2 SV=2	ACTB_ORYLA	actb	42 kDa						371
867	Leukocyte immunoglobulin-like receptor subfamily B member 4 OS=Mus musculus GN=Lilrb4 PE=1 SV=1	LIRB4_MOUSE	Lilrb4	38 kDa						4	6	7	7	2
868	Calcyclin-binding protein OS=Mus musculus GN=Cacybp PE=1 SV=1	CYBP_MOUSE	Cacybp	27 kDa		11	8	3
869	Ras-related protein Rab-3D OS=Mus musculus GN=Rab3d PE=1 SV=1	RAB3D_MOUSE	Rab3d	24 kDa	5	16	19	5
870	Switch-associated protein 70 OS=Mus musculus GN=Swap70 PE=1 SV=2	SWP70_MOUSE	Swap70	69 kDa										29
871	Beta-1,4 N-acetylgalactosaminyltransferase 1 OS=Mus musculus GN=B4galnt1 PE=1 SV=1	B4GN1_MOUSE	B4galnt1	59 kDa										14	9	2
872	Protein deglycase DJ-1 OS=Mus musculus GN=Park7 PE=1 SV=1	PARK7_MOUSE	Park7	20 kDa	12	12	3
873	Ras-related protein Rab-5A OS=Mus musculus GN=Rab5a PE=1 SV=1	RAB5A_MOUSE	Rab5a	24 kDa	8	21	20
874	Band 4.1-like protein 1 OS=Mus musculus GN=Epb41l1 PE=1 SV=2	E41L1_MOUSE	Epb41l1	98 kDa											10	16
875	26S protease regulatory subunit 8 OS=Mus musculus GN=Psmc5 PE=1 SV=1	PRS8_MOUSE (+4)	Psmc5	46 kDa							22	7
876	2,4-dienoyl-CoA reductase, mitochondrial OS=Mus musculus GN=Decr1 PE=1 SV=1	DECR_MOUSE	Decr1	36 kDa				16	14
877	Pentatricopeptide repeat domain-containing protein 3, mitochondrial OS=Mus musculus GN=Ptcd3 PE=1 SV=2	PTCD3_MOUSE	Ptcd3	78 kDa										9	18
878	Signal transducer and activator of transcription 1 OS=Mus musculus GN=Stat1 PE=1 SV=1	STAT1_MOUSE	Stat1	87 kDa											17	10
879	Threonine--tRNA ligase, cytoplasmic OS=Mus musculus GN=Tars PE=1 SV=2	SYTC_MOUSE	Tars	83 kDa											20	6
880	Xaa-Pro aminopeptidase 1 OS=Mus musculus GN=Xpnpep1 PE=1 SV=1	XPP1_MOUSE	Xpnpep1	70 kDa										16	7
881	Isoleucine--tRNA ligase, mitochondrial OS=Mus musculus GN=Iars2 PE=1 SV=1	SYIM_MOUSE	Iars2	113 kDa												31
882	Actin (Fragment) OS=Procambarus clarkii PE=1 SV=1	ACT_PROCL		36 kDa					29		61	32
883	N-acetylglucosamine-6-sulfatase OS=Mus musculus GN=Gns PE=1 SV=1	GNS_MOUSE	Gns	61 kDa				2				6		12	8
884	Calcium uniporter protein, mitochondrial OS=Mus musculus GN=Mcu PE=1 SV=2	MCU_MOUSE	Mcu	40 kDa			7	12	8
885	26S proteasome non-ATPase regulatory subunit 14 OS=Mus musculus GN=Psmd14 PE=1 SV=2	PSDE_MOUSE (+1)	Psmd14	35 kDa				6	14	6
886	Adenine phosphoribosyltransferase OS=Mus musculus GN=Aprt PE=1 SV=2	APT_MOUSE (+1)	Aprt	20 kDa	14	13	2
887	39S ribosomal protein L37, mitochondrial OS=Mus musculus GN=Mrpl37 PE=1 SV=1	RM37_MOUSE	Mrpl37	48 kDa							14	10
888	Acetolactate synthase-like protein OS=Mus musculus GN=Ilvbl PE=1 SV=1	ILVBL_MOUSE	Ilvbl	68 kDa									24	4
889	Ubiquitin-like modifier-activating enzyme ATG7 OS=Mus musculus GN=Atg7 PE=1 SV=1	ATG7_MOUSE	Atg7	78 kDa										21	4
890	DnaJ homolog subfamily C member 10 OS=Mus musculus GN=Dnajc10 PE=1 SV=2	DJC10_MOUSE	Dnajc10	91 kDa											14	15
891	DnaJ homolog subfamily A member 1 OS=Mus musculus GN=Dnaja1 PE=1 SV=1	DNJA1_MOUSE (+1)	Dnaja1	45 kDa							14	12
892	DnaJ homolog subfamily A member 2 OS=Mus musculus GN=Dnaja2 PE=1 SV=1	DNJA2_MOUSE	Dnaja2	46 kDa							10	11
893	26S proteasome non-ATPase regulatory subunit 11 OS=Mus musculus GN=Psmd11 PE=1 SV=3	PSD11_MOUSE	Psmd11	47 kDa							20	8
894	Prolyl 4-hydroxylase subunit alpha-1 OS=Mus musculus GN=P4ha1 PE=1 SV=2	P4HA1_MOUSE	P4ha1	61 kDa									24	2
895	Mitochondrial antiviral-signaling protein OS=Mus musculus GN=Mavs PE=1 SV=1	MAVS_MOUSE	Mavs	53 kDa	2	5	6	6					3
896	Elongation of very long chain fatty acids protein 1 OS=Mus musculus GN=Elovl1 PE=1 SV=1	ELOV1_MOUSE	Elovl1	33 kDa	13	12	4	2
897	Actin, muscle OS=Manduca sexta PE=2 SV=1	ACT_MANSE		42 kDa						199
898	Sorting nexin-1 OS=Mus musculus GN=Snx1 PE=1 SV=1	SNX1_MOUSE	Snx1	59 kDa								4		16	8
899	Coatomer subunit beta OS=Mus musculus GN=Copb1 PE=1 SV=1	COPB_MOUSE	Copb1	107 kDa												25
900	Lysophospholipid acyltransferase 7 OS=Mus musculus GN=Mboat7 PE=1 SV=1	MBOA7_MOUSE	Mboat7	53 kDa					8	13	8
901	NADH dehydrogenase [ubiquinone] flavoprotein 2, mitochondrial OS=Mus musculus GN=Ndufv2 PE=1 SV=2	NDUV2_MOUSE	Ndufv2	27 kDa	9	12	7
902	Serine hydrolase-like protein OS=Mus musculus GN=Serhl PE=1 SV=1	SERHL_MOUSE	Serhl	35 kDa			6	15	4
903	Phosphoserine aminotransferase OS=Mus musculus GN=Psat1 PE=1 SV=1	SERC_MOUSE	Psat1	40 kDa					9	14	3
904	26S proteasome non-ATPase regulatory subunit 13 OS=Mus musculus GN=Psmd13 PE=1 SV=1	PSD13_MOUSE	Psmd13	43 kDa						18	7
905	Ras-related protein Rab-18 OS=Mus musculus GN=Rab18 PE=1 SV=2	RAB18_MOUSE	Rab18	23 kDa	15	15
906	Inositol-3-phosphate synthase 1 OS=Mus musculus GN=Isyna1 PE=1 SV=1	INO1_MOUSE	Isyna1	61 kDa									15	6
907	Cyanate hydratase OS=Pseudomonas aeruginosa (strain LESB58) GN=cynS PE=3 SV=1	CYNS_PSEA8 (+2)	cynS	17 kDa											4
908	Wiskott-Aldrich syndrome protein family member 2 OS=Mus musculus GN=Wasf2 PE=1 SV=1	WASF2_MOUSE	Wasf2	54 kDa		2	4			4	4	2		5	2
909	Tyrosine-protein kinase transforming protein Fgr OS=Feline sarcoma virus (strain Gardner-Rasheed) GN=V-FGR PE=3 SV=1	FGR_FSVGR	V-FGR	62 kDa								59	36	21	21
910	Nascent polypeptide-associated complex subunit alpha, muscle-specific form OS=Homo sapiens GN=NACA PE=1 SV=1	NACAM_HUMAN	NACA	205 kDa		3		2	8	7	2
911	Protein enabled homolog OS=Mus musculus GN=Enah PE=1 SV=2	ENAH_MOUSE	Enah	86 kDa						2				13	8
912	CD48 antigen OS=Mus musculus GN=Cd48 PE=1 SV=1	CD48_MOUSE	Cd48	27 kDa								2	9	8	5
913	Nucleosome assembly protein 1-like 1 OS=Mus musculus GN=Nap1l1 PE=1 SV=2	NP1L1_MOUSE	Nap1l1	45 kDa								5	19	3
914	Amyloid beta A4 precursor protein-binding family B member 1-interacting protein OS=Mus musculus GN=Apbb1ip PE=1 SV=2	AB1IP_MOUSE	Apbb1ip	74 kDa									2		7	11
915	Monocarboxylate transporter 1 OS=Mus musculus GN=Slc16a1 PE=1 SV=1	MOT1_MOUSE	Slc16a1	53 kDa					3	10	8	6
916	Inactive hydroxysteroid dehydrogenase-like protein 1 OS=Mus musculus GN=Hsdl1 PE=1 SV=1	HSDL1_MOUSE	Hsdl1	37 kDa				3	16	7
917	ADP-ribosyl cyclase/cyclic ADP-ribose hydrolase 1 OS=Mus musculus GN=Cd38 PE=1 SV=2	CD38_MOUSE	Cd38	34 kDa						2	12	8
918	Mitochondrial glutamate carrier 1 OS=Mus musculus GN=Slc25a22 PE=1 SV=1	GHC1_MOUSE	Slc25a22	35 kDa			2	13	6
919	NADH dehydrogenase [ubiquinone] 1 beta subcomplex subunit 10 OS=Mus musculus GN=Ndufb10 PE=1 SV=3	NDUBA_MOUSE	Ndufb10	21 kDa	8	12	6
920	Transmembrane emp24 domain-containing protein 7 OS=Rattus norvegicus GN=Tmed7 PE=1 SV=1	TMED7_RAT	Tmed7	25 kDa		12	11	7
921	Sec1 family domain-containing protein 1 OS=Mus musculus GN=Scfd1 PE=1 SV=1	SCFD1_MOUSE	Scfd1	72 kDa									16	12
922	Peroxiredoxin-5, mitochondrial OS=Mus musculus GN=Prdx5 PE=1 SV=2	PRDX5_MOUSE	Prdx5	22 kDa	24	2
923	Protein transport protein Sec31A OS=Mus musculus GN=Sec31a PE=1 SV=2	SC31A_MOUSE	Sec31a	134 kDa											9	13
924	Serine protease HTRA2, mitochondrial OS=Mus musculus GN=Htra2 PE=1 SV=2	HTRA2_MOUSE	Htra2	49 kDa					17	12
925	Prelamin-A/C OS=Mus musculus GN=Lmna PE=1 SV=2	LMNA_MOUSE	Lmna	74 kDa									6	17
926	Cytoplasmic aconitate hydratase OS=Mus musculus GN=Aco1 PE=1 SV=3	ACOC_MOUSE	Aco1	98 kDa												25
927	Eukaryotic translation initiation factor 2 subunit 3, X-linked OS=Mus musculus GN=Eif2s3x PE=1 SV=2	IF2G_MOUSE	Eif2s3x	51 kDa								19	6
928	Spermidine synthase OS=Mus musculus GN=Srm PE=1 SV=1	SPEE_MOUSE	Srm	34 kDa				11	16
929	Tyrosine--tRNA ligase, mitochondrial OS=Mus musculus GN=Yars2 PE=1 SV=2	SYYM_MOUSE	Yars2	53 kDa						6	16
930	Polyribonucleotide nucleotidyltransferase 1, mitochondrial OS=Mus musculus GN=Pnpt1 PE=1 SV=1	PNPT1_MOUSE	Pnpt1	86 kDa											24
931	Actin, muscle OS=Pisaster ochraceus PE=3 SV=1	ACTM_PISOC		42 kDa	18					196	247
932	PDZ and LIM domain protein 5 OS=Mus musculus GN=Pdlim5 PE=1 SV=4	PDLI5_MOUSE	Pdlim5	63 kDa	3	3					2			6
933	Protein SGT1 homolog OS=Mus musculus GN=Sugt1 PE=1 SV=3	SGT1_MOUSE	Sugt1	38 kDa			2	2	6	10	6
934	ADP/ATP translocase 1 OS=Bos taurus GN=SLC25A4 PE=1 SV=3	ADT1_BOVIN	SLC25A4	33 kDa		277	282	275
935	Transmembrane protein 165 OS=Mus musculus GN=Tmem165 PE=1 SV=2	TM165_MOUSE (+1)	Tmem165	35 kDa				2	7	8	7	2
936	Vesicle transport through interaction with t-SNAREs homolog 1B OS=Mus musculus GN=Vti1b PE=1 SV=1	VTI1B_MOUSE	Vti1b	27 kDa		8	9	8
937	28S ribosomal protein S2, mitochondrial OS=Mus musculus GN=Mrps2 PE=1 SV=1	RT02_MOUSE	Mrps2	32 kDa		5	9	10	2
938	Junction plakoglobin OS=Mus musculus GN=Jup PE=1 SV=3	PLAK_MOUSE	Jup	82 kDa										3	22	9
939	cAMP-dependent protein kinase catalytic subunit alpha OS=Mus musculus GN=Prkaca PE=1 SV=3	KAPCA_MOUSE	Prkaca	41 kDa					2	16	7
940	Plastin-2 OS=Homo sapiens GN=LCP1 PE=1 SV=6	PLSL_HUMAN	LCP1	70 kDa										139	54
941	ELAV-like protein 1 OS=Mus musculus GN=Elavl1 PE=1 SV=2	ELAV1_MOUSE (+1)	Elavl1	36 kDa		2		12	12
942	Tyrosine-protein kinase BTK OS=Mus musculus GN=Btk PE=1 SV=4	BTK_MOUSE	Btk	76 kDa										14	9
943	Phosphatidylinositol 5-phosphate 4-kinase type-2 alpha OS=Mus musculus GN=Pip4k2a PE=1 SV=1	PI42A_MOUSE	Pip4k2a	46 kDa							4	15	2
944	Myc box-dependent-interacting protein 1 OS=Mus musculus GN=Bin1 PE=1 SV=1	BIN1_MOUSE	Bin1	64 kDa							7	16	4
945	Superoxide dismutase [Mn], mitochondrial OS=Mus musculus GN=Sod2 PE=1 SV=3	SODM_MOUSE	Sod2	25 kDa	11	9	4
946	UBX domain-containing protein 4 OS=Mus musculus GN=Ubxn4 PE=1 SV=1	UBXN4_MOUSE	Ubxn4	56 kDa									15	7
947	Tubulin-folding cofactor B OS=Mus musculus GN=Tbcb PE=1 SV=2	TBCB_MOUSE	Tbcb	27 kDa			17	8
948	Methylcrotonoyl-CoA carboxylase beta chain, mitochondrial OS=Mus musculus GN=Mccc2 PE=1 SV=1	MCCB_MOUSE	Mccc2	61 kDa									25
949	Volume-regulated anion channel subunit LRRC8C OS=Mus musculus GN=Lrrc8c PE=1 SV=1	LRC8C_MOUSE	Lrrc8c	92 kDa											3	22
950	Methylcrotonoyl-CoA carboxylase subunit alpha, mitochondrial OS=Mus musculus GN=Mccc1 PE=1 SV=2	MCCA_MOUSE	Mccc1	79 kDa										17	10
951	Ribonucleoside-diphosphate reductase large subunit OS=Mus musculus GN=Rrm1 PE=1 SV=2	RIR1_MOUSE	Rrm1	90 kDa											14	7
952	Lysine--tRNA ligase OS=Mus musculus GN=Kars PE=1 SV=1	SYK_MOUSE	Kars	68 kDa										21	4
953	Coatomer subunit beta' OS=Mus musculus GN=Copb2 PE=1 SV=2	COPB2_MOUSE	Copb2	102 kDa												23
954	Ubiquitin carboxyl-terminal hydrolase 5 OS=Mus musculus GN=Usp5 PE=1 SV=1	UBP5_MOUSE	Usp5	96 kDa												22
955	Polyubiquitin OS=Aglaothamnion neglectum PE=2 SV=2	UBIQP_AGLNE		52 kDa			15						13	13	15
956	Keratin, type II cytoskeletal 1 OS=Mus musculus GN=Krt1 PE=1 SV=4	K2C1_MOUSE	Krt1	66 kDa												8
957	Actin OS=Fucus vesiculosus PE=2 SV=1	ACT_FUCVE		42 kDa						71	109
958	Secretory carrier-associated membrane protein 3 OS=Mus musculus GN=Scamp3 PE=1 SV=3	SCAM3_MOUSE	Scamp3	38 kDa				4	10	6	3	2
959	Syntenin-1 OS=Mus musculus GN=Sdcbp PE=1 SV=1	SDCB1_MOUSE	Sdcbp	32 kDa				9	12	2
960	TAR DNA-binding protein 43 OS=Mus musculus GN=Tardbp PE=1 SV=1	TADBP_MOUSE	Tardbp	45 kDa				3	4	3	9	4
961	Lipoprotein lipase OS=Mus musculus GN=Lpl PE=1 SV=3	LIPL_MOUSE	Lpl	53 kDa								13	10	3
962	Heterogeneous nuclear ribonucleoprotein A0 OS=Mus musculus GN=Hnrnpa0 PE=1 SV=1	ROA0_MOUSE	Hnrnpa0	31 kDa		2	6	11	7
963	Phosphatidylinositol 4-phosphate 5-kinase type-1 gamma OS=Mus musculus GN=Pip5k1c PE=1 SV=2	PI51C_MOUSE	Pip5k1c	72 kDa											17	3
964	28S ribosomal protein S34, mitochondrial OS=Mus musculus GN=Mrps34 PE=1 SV=1	RT34_MOUSE	Mrps34	26 kDa	4	10	9	2
965	39S ribosomal protein L9, mitochondrial OS=Mus musculus GN=Mrpl9 PE=1 SV=2	RM09_MOUSE	Mrpl9	30 kDa	2	10	11	3
966	39S ribosomal protein L10, mitochondrial OS=Mus musculus GN=Mrpl10 PE=1 SV=2	RM10_MOUSE	Mrpl10	29 kDa		8	9	3
967	Saccharopine dehydrogenase-like oxidoreductase OS=Mus musculus GN=Sccpdh PE=1 SV=1	SCPDL_MOUSE	Sccpdh	47 kDa						3	13	5
968	Leucine-rich repeat and calponin homology domain-containing protein 4 OS=Mus musculus GN=Lrch4 PE=1 SV=1	LRCH4_MOUSE	Lrch4	73 kDa									4	3	12
969	STIP1 homology and U box-containing protein 1 OS=Mus musculus GN=Stub1 PE=1 SV=1	CHIP_MOUSE	Stub1	35 kDa				13	9
970	Leukocyte elastase inhibitor A OS=Mus musculus GN=Serpinb1a PE=1 SV=1	ILEUA_MOUSE	Serpinb1a	43 kDa					4	17	4
971	Proteasome subunit beta type-4 OS=Mus musculus GN=Psmb4 PE=1 SV=1	PSB4_MOUSE	Psmb4	29 kDa	10	11	4
972	Eukaryotic translation initiation factor 3 subunit M OS=Mus musculus GN=Eif3m PE=1 SV=1	EIF3M_MOUSE (+3)	Eif3m	43 kDa					8	15	4
973	Transmembrane emp24 domain-containing protein 5 OS=Mus musculus GN=Tmed5 PE=1 SV=1	TMED5_MOUSE	Tmed5	26 kDa	13	9	5
974	Synaptobrevin homolog YKT6 OS=Mus musculus GN=Ykt6 PE=1 SV=1	YKT6_MOUSE	Ykt6	22 kDa	6	16	3
975	Serine palmitoyltransferase 1 OS=Mus musculus GN=Sptlc1 PE=1 SV=2	SPTC1_MOUSE	Sptlc1	53 kDa							3	18	2
976	L-lactate dehydrogenase A chain OS=Pelodiscus sinensis japonicus GN=LDHA PE=2 SV=3	LDHA_PELSJ	LDHA	37 kDa				37	65	29
977	Ras-related protein Rab-4B OS=Mus musculus GN=Rab4b PE=1 SV=2	RAB4B_MOUSE (+1)	Rab4b	24 kDa	10	20	6
978	Proto-oncogene tyrosine-protein kinase Src OS=Rattus norvegicus GN=Src PE=1 SV=4	SRC_RAT	Src	60 kDa								5	22	3
979	Glutathione peroxidase 1 OS=Mus musculus GN=Gpx1 PE=1 SV=2	GPX1_MOUSE	Gpx1	22 kDa	12	13	2
980	SUN domain-containing protein 2 OS=Mus musculus GN=Sun2 PE=1 SV=3	SUN2_MOUSE	Sun2	82 kDa										4	19
981	Histone deacetylase 1 OS=Homo sapiens GN=HDAC1 PE=1 SV=1	HDAC1_HUMAN (+1)	HDAC1	55 kDa									16	3
982	Eukaryotic peptide chain release factor subunit 1 OS=Mus musculus GN=Etf1 PE=1 SV=4	ERF1_MOUSE (+5)	Etf1	49 kDa							7	19
983	3-keto-steroid reductase OS=Mus musculus GN=Hsd17b7 PE=1 SV=1	DHB7_MOUSE	Hsd17b7	37 kDa				12	13
984	Ribosome-releasing factor 2, mitochondrial OS=Mus musculus GN=Gfm2 PE=1 SV=2	RRF2M_MOUSE	Gfm2	86 kDa											22	2
985	55 kDa erythrocyte membrane protein OS=Mus musculus GN=Mpp1 PE=1 SV=1	EM55_MOUSE	Mpp1	52 kDa								12	11
986	Platelet-activating factor acetylhydrolase IB subunit alpha OS=Mus musculus GN=Pafah1b1 PE=1 SV=2	LIS1_MOUSE (+2)	Pafah1b1	47 kDa							13	10
987	Sorting nexin-6 OS=Mus musculus GN=Snx6 PE=1 SV=2	SNX6_MOUSE (+2)	Snx6	47 kDa							8	13
988	ADP-ribosylation factor 6 OS=Mus musculus GN=Arf6 PE=1 SV=2	ARF6_MOUSE (+3)	Arf6	20 kDa	25
989	C-1-tetrahydrofolate synthase, cytoplasmic OS=Mus musculus GN=Mthfd1 PE=1 SV=4	C1TC_MOUSE	Mthfd1	101 kDa												18
990	Heat shock 70 kDa protein 4 OS=Mus musculus GN=Hspa4 PE=1 SV=1	HSP74_MOUSE	Hspa4	94 kDa												24
991	Endoplasmic reticulum aminopeptidase 1 OS=Mus musculus GN=Erap1 PE=1 SV=2	ERAP1_MOUSE	Erap1	107 kDa												24
992	Actin OS=Mesostigma viride PE=3 SV=1	ACT_MESVI		42 kDa						162	194	81	39
993	Urokinase plasminogen activator surface receptor OS=Mus musculus GN=Plaur PE=1 SV=1	UPAR_MOUSE	Plaur	35 kDa							4	5	5	5	3	4
994	Reticulon-3 OS=Mus musculus GN=Rtn3 PE=1 SV=2	RTN3_MOUSE	Rtn3	104 kDa	8	7	6
995	60S ribosomal protein L14 OS=Mus musculus GN=Rpl14 PE=1 SV=3	RL14_MOUSE	Rpl14	24 kDa	6	4	3	4
996	Actin, cytoplasmic OS=Branchiostoma floridae PE=2 SV=1	ACTC_BRAFL		42 kDa						236	303
997	Oxidoreductase HTATIP2 OS=Mus musculus GN=Htatip2 PE=1 SV=3	HTAI2_MOUSE	Htatip2	27 kDa		3	4	6	6
998	Phosphatidate cytidylyltransferase 2 OS=Mus musculus GN=Cds2 PE=1 SV=1	CDS2_MOUSE	Cds2	51 kDa						8	4	6
999	Tubulin beta-4B chain OS=Mus musculus GN=Tubb4b PE=1 SV=1	TBB4B_MOUSE (+2)	Tubb4b	50 kDa								114	72	15
1000	Presenilin-1 OS=Mus musculus GN=Psen1 PE=1 SV=1	PSN1_MOUSE	Psen1	53 kDa	6	6	7	2
1001	Ras-related protein Ral-A OS=Mus musculus GN=Rala PE=1 SV=1	RALA_MOUSE (+2)	Rala	24 kDa	14	61	33
1002	Synaptogyrin-2 OS=Mus musculus GN=Syngr2 PE=2 SV=1	SNG2_MOUSE	Syngr2	25 kDa	4	8	4	2
1003	DDRGK domain-containing protein 1 OS=Mus musculus GN=Ddrgk1 PE=1 SV=2	DDRGK_MOUSE	Ddrgk1	36 kDa					3	12	7
1004	28S ribosomal protein S31, mitochondrial OS=Mus musculus GN=Mrps31 PE=1 SV=1	RT31_MOUSE	Mrps31	44 kDa					8	9	6
1005	Cytochrome c-type heme lyase OS=Mus musculus GN=Hccs PE=1 SV=2	CCHL_MOUSE	Hccs	31 kDa				11	7
1006	ER membrane protein complex subunit 3 OS=Mus musculus GN=Emc3 PE=1 SV=3	EMC3_MOUSE (+1)	Emc3	30 kDa		9	9	9
1007	Aldo-keto reductase family 1 member C18 OS=Mus musculus GN=Akr1c18 PE=1 SV=2	AKC1H_MOUSE	Akr1c18	37 kDa				7	13	4
1008	Peroxisomal membrane protein PEX16 OS=Mus musculus GN=Pex16 PE=1 SV=2	PEX16_MOUSE	Pex16	39 kDa				3	17	7
1009	Phenylalanine--tRNA ligase alpha subunit OS=Mus musculus GN=Farsa PE=1 SV=1	SYFA_MOUSE	Farsa	58 kDa								2	17	3
1010	Glutaredoxin-3 OS=Mus musculus GN=Glrx3 PE=1 SV=1	GLRX3_MOUSE	Glrx3	38 kDa					2	15	8
1011	Cysteine and glycine-rich protein 1 OS=Mus musculus GN=Csrp1 PE=1 SV=3	CSRP1_MOUSE (+1)	Csrp1	21 kDa	16	9
1012	Sulfite oxidase, mitochondrial OS=Mus musculus GN=Suox PE=1 SV=2	SUOX_MOUSE	Suox	61 kDa									20
1013	Sn1-specific diacylglycerol lipase beta OS=Mus musculus GN=Daglb PE=1 SV=2	DGLB_MOUSE	Daglb	74 kDa										16
1014	Engulfment and cell motility protein 2 OS=Mus musculus GN=Elmo2 PE=1 SV=1	ELMO2_MOUSE	Elmo2	84 kDa										10	18
1015	Mitochondrial intermediate peptidase OS=Mus musculus GN=Mipep PE=1 SV=1	MIPEP_MOUSE	Mipep	81 kDa										18	4
1016	Destrin OS=Mus musculus GN=Dstn PE=1 SV=3	DEST_MOUSE	Dstn	19 kDa	25
1017	Tyrosine-protein phosphatase non-receptor type substrate 1 OS=Mus musculus GN=Sirpa PE=1 SV=1	SHPS1_MOUSE	Sirpa	56 kDa	3					5	4	2	4	2		3
1018	MATH and LRR domain-containing protein PFE0570w OS=Plasmodium falciparum (isolate 3D7) GN=PFE0570w PE=1 SV=1	MLRR1_PLAF7	PFE0570w	1188 kDa						2
1019	Actin-3 OS=Glycine max GN=SAC3 PE=3 SV=2	ACT3_SOYBN	SAC3	42 kDa						47	78	34	12
1020	Coatomer subunit delta OS=Mus musculus GN=Arcn1 PE=1 SV=2	COPD_MOUSE (+1)	Arcn1	57 kDa									18	2
1021	Alpha-2-macroglobulin OS=Bos taurus GN=A2M PE=1 SV=2	A2MG_BOVIN	A2M	168 kDa	5	3									10
1022	Gamma-adducin OS=Mus musculus GN=Add3 PE=1 SV=2	ADDG_MOUSE	Add3	79 kDa								5	3	2	13
1023	ER membrane protein complex subunit 2 OS=Mus musculus GN=Emc2 PE=1 SV=1	EMC2_MOUSE	Emc2	35 kDa			2	11	10	2
1024	Disintegrin and metalloproteinase domain-containing protein 10 OS=Mus musculus GN=Adam10 PE=1 SV=2	ADA10_MOUSE	Adam10	84 kDa									2	14	6	2
1025	Rho GTPase-activating protein 25 OS=Mus musculus GN=Arhgap25 PE=1 SV=2	RHG25_MOUSE	Arhgap25	73 kDa								2		4	12
1026	Ribosomal protein S6 kinase alpha-1 OS=Mus musculus GN=Rps6ka1 PE=1 SV=1	KS6A1_MOUSE	Rps6ka1	82 kDa										5	31
1027	CDP-diacylglycerol--glycerol-3-phosphate 3-phosphatidyltransferase, mitochondrial OS=Mus musculus GN=Pgs1 PE=1 SV=1	PGPS1_MOUSE	Pgs1	62 kDa								4	13
1028	Hydroxyacylglutathione hydrolase, mitochondrial OS=Mus musculus GN=Hagh PE=1 SV=2	GLO2_MOUSE	Hagh	34 kDa		5	8	7
1029	Serum paraoxonase/lactonase 3 OS=Mus musculus GN=Pon3 PE=1 SV=2	PON3_MOUSE	Pon3	39 kDa						13	9	2
1030	Neutrophil gelatinase-associated lipocalin OS=Mus musculus GN=Lcn2 PE=1 SV=1	NGAL_MOUSE	Lcn2	23 kDa	8	11	2
1031	Protein FAM3C OS=Mus musculus GN=Fam3c PE=1 SV=1	FAM3C_MOUSE	Fam3c	25 kDa	9	14	3
1032	Synaptosomal-associated protein 29 OS=Mus musculus GN=Snap29 PE=1 SV=1	SNP29_MOUSE	Snap29	30 kDa			4	11	7
1033	Proteasome subunit beta type-7 OS=Mus musculus GN=Psmb7 PE=1 SV=1	PSB7_MOUSE	Psmb7	30 kDa		8	10
1034	Spliceosome RNA helicase Ddx39b OS=Mus musculus GN=Ddx39b PE=1 SV=1	DX39B_MOUSE (+8)	Ddx39b	49 kDa							2	19
1035	V-type proton ATPase subunit d 2 OS=Mus musculus GN=Atp6v0d2 PE=2 SV=2	VA0D2_MOUSE	Atp6v0d2	40 kDa					9	10
1036	Aminoacyl tRNA synthase complex-interacting multifunctional protein 1 OS=Mus musculus GN=Aimp1 PE=1 SV=2	AIMP1_MOUSE	Aimp1	34 kDa					12	11
1037	Guanine deaminase OS=Mus musculus GN=Gda PE=1 SV=1	GUAD_MOUSE	Gda	51 kDa							13	8
1038	Cold shock domain-containing protein E1 OS=Mus musculus GN=Csde1 PE=1 SV=1	CSDE1_MOUSE (+1)	Csde1	89 kDa											9	11
1039	Nucleoside diphosphate kinase A OS=Mus musculus GN=Nme1 PE=1 SV=1	NDKA_MOUSE	Nme1	17 kDa	18	3
1040	Histidine ammonia-lyase OS=Mus musculus GN=Hal PE=1 SV=1	HUTH_MOUSE	Hal	72 kDa										11	8
1041	ATP-dependent 6-phosphofructokinase, liver type OS=Mus musculus GN=Pfkl PE=1 SV=4	PFKAL_MOUSE	Pfkl	85 kDa											25
1042	Signal peptidase complex subunit 2 OS=Mus musculus GN=Spcs2 PE=1 SV=1	SPCS2_MOUSE	Spcs2	25 kDa	22
1043	Ras GTPase-activating protein 3 OS=Mus musculus GN=Rasa3 PE=1 SV=2	RASA3_MOUSE	Rasa3	96 kDa												23
1044	Secretory carrier-associated membrane protein 2 OS=Mus musculus GN=Scamp2 PE=1 SV=1	SCAM2_MOUSE	Scamp2	36 kDa	2			4	10	4
1045	Actin-1 OS=Suillus bovinus GN=ACT1 PE=2 SV=1	ACT1_SUIBO	ACT1	42 kDa						133	161
1046	Elongation factor Tu 1 OS=Serratia proteamaculans (strain 568) GN=tuf1 PE=3 SV=1	EFTU1_SERP5	tuf1	43 kDa	3							2		2	5	3
1047	Phostensin OS=Mus musculus GN=Ppp1r18 PE=1 SV=1	PPR18_MOUSE	Ppp1r18	66 kDa			2								5	6
1048	C-type lectin domain family 7 member A OS=Mus musculus GN=Clec7a PE=1 SV=3	CLC7A_MOUSE	Clec7a	27 kDa				3	6	6	6	3
1049	Putative actin-24 OS=Dictyostelium discoideum GN=act24 PE=3 SV=1	ACT24_DICDI	act24	42 kDa						40	48	23
1050	Neuroplastin OS=Mus musculus GN=Nptn PE=1 SV=3	NPTN_MOUSE	Nptn	44 kDa							5	4			7	4
1051	Clathrin interactor 1 OS=Mus musculus GN=Clint1 PE=1 SV=2	EPN4_MOUSE	Clint1	69 kDa								4	6	8	2
1052	ADP-ribosyl cyclase/cyclic ADP-ribose hydrolase 2 OS=Mus musculus GN=Bst1 PE=1 SV=1	BST1_MOUSE	Bst1	35 kDa					2	4	9	6
1053	Phospholipid scramblase 3 OS=Mus musculus GN=Plscr3 PE=1 SV=1	PLS3_MOUSE	Plscr3	32 kDa			5	7	6	3
1054	Ras-related protein ORAB-1 OS=Diplobatis ommata PE=2 SV=1	RAB1_DIPOM		22 kDa	29	36	20
1055	Cytochrome P450 4F5 OS=Rattus norvegicus GN=Cyp4f5 PE=2 SV=1	CP4F5_RAT	Cyp4f5	61 kDa								16	18	2
1056	B-cell receptor-associated protein 29 OS=Mus musculus GN=Bcap29 PE=1 SV=1	BAP29_MOUSE	Bcap29	28 kDa	3	14	4
1057	Prenylcysteine oxidase OS=Mus musculus GN=Pcyox1 PE=1 SV=1	PCYOX_MOUSE	Pcyox1	56 kDa								7	15
1058	Ras-related protein Rap-1A OS=Mus musculus GN=Rap1a PE=1 SV=1	RAP1A_MOUSE (+3)	Rap1a	21 kDa	107	34
1059	CDK5 regulatory subunit-associated protein 3 OS=Mus musculus GN=Cdk5rap3 PE=1 SV=1	CK5P3_MOUSE	Cdk5rap3	57 kDa									15	4
1060	Dual specificity mitogen-activated protein kinase kinase 4 OS=Homo sapiens GN=MAP2K4 PE=1 SV=1	MP2K4_HUMAN	MAP2K4	44 kDa						9	5	2
1061	Proline synthase co-transcribed bacterial homolog protein OS=Mus musculus GN=Prosc PE=1 SV=1	PROSC_MOUSE	Prosc	30 kDa		10	7	5
1062	Casein kinase II subunit alpha OS=Mus musculus GN=Csnk2a1 PE=1 SV=2	CSK21_MOUSE (+3)	Csnk2a1	45 kDa					6	9	5
1063	Glutathione S-transferase P 1 OS=Mus musculus GN=Gstp1 PE=1 SV=2	GSTP1_MOUSE	Gstp1	24 kDa	6	17	3
1064	Mitochondrial inner membrane protein OXA1L OS=Mus musculus GN=Oxa1l PE=1 SV=1	OXA1L_MOUSE	Oxa1l	48 kDa					8	7	3
1065	39S ribosomal protein L38, mitochondrial OS=Mus musculus GN=Mrpl38 PE=1 SV=2	RM38_MOUSE	Mrpl38	45 kDa					2	13	5
1066	Isobutyryl-CoA dehydrogenase, mitochondrial OS=Mus musculus GN=Acad8 PE=1 SV=2	ACAD8_MOUSE	Acad8	45 kDa					8	10	2
1067	Proteasome subunit beta type-2 OS=Mus musculus GN=Psmb2 PE=1 SV=1	PSB2_MOUSE	Psmb2	23 kDa	11	8	2
1068	ADP-dependent glucokinase OS=Mus musculus GN=Adpgk PE=1 SV=2	ADPGK_MOUSE	Adpgk	54 kDa							7	17	2
1069	Plexin-B2 OS=Mus musculus GN=Plxnb2 PE=1 SV=1	PLXB2_MOUSE	Plxnb2	206 kDa										4	12
1070	UPF0317 protein C14orf159 homolog, mitochondrial OS=Mus musculus PE=1 SV=1	CN159_MOUSE		66 kDa									11	9
1071	Actin-related protein 2/3 complex subunit 3 OS=Mus musculus GN=Arpc3 PE=1 SV=3	ARPC3_MOUSE	Arpc3	21 kDa	22
1072	Dihydroxyacetone phosphate acyltransferase OS=Mus musculus GN=Gnpat PE=1 SV=1	GNPAT_MOUSE	Gnpat	77 kDa									2	18
1073	Pre-mRNA-processing factor 19 OS=Mus musculus GN=Prpf19 PE=1 SV=1	PRP19_MOUSE (+1)	Prpf19	55 kDa								3	18
1074	Cytochrome P450 20A1 OS=Mus musculus GN=Cyp20a1 PE=1 SV=1	CP20A_MOUSE	Cyp20a1	52 kDa							18	3
1075	Kynurenine 3-monooxygenase OS=Mus musculus GN=Kmo PE=1 SV=1	KMO_MOUSE	Kmo	55 kDa							6	16
1076	Protein transport protein Sec23A OS=Mus musculus GN=Sec23a PE=1 SV=2	SC23A_MOUSE	Sec23a	86 kDa											24	7
1077	Acetoacetyl-CoA synthetase OS=Mus musculus GN=Aacs PE=1 SV=1	AACS_MOUSE	Aacs	75 kDa										17	3
1078	ATP synthase subunit delta, mitochondrial OS=Mus musculus GN=Atp5d PE=1 SV=1	ATPD_MOUSE	Atp5d	18 kDa	19	2
1079	Probable histidine--tRNA ligase, mitochondrial OS=Mus musculus GN=Hars2 PE=1 SV=1	SYHM_MOUSE	Hars2	57 kDa								16
1080	40S ribosomal protein S15 OS=Mus musculus GN=Rps15 PE=1 SV=2	RS15_MOUSE (+6)	Rps15	17 kDa	24
1081	Lysosome-associated membrane glycoprotein 2 OS=Mus musculus GN=Lamp2 PE=1 SV=2	LAMP2_MOUSE	Lamp2	46 kDa				2	3							6
1082	Legumain OS=Mus musculus GN=Lgmn PE=1 SV=1	LGMN_MOUSE	Lgmn	49 kDa			2	8	8	4
1083	Ena/VASP-like protein OS=Mus musculus GN=Evl PE=1 SV=2	EVL_MOUSE	Evl	44 kDa	2						5	12	2
1084	Thioredoxin-related transmembrane protein 1 OS=Mus musculus GN=Tmx1 PE=1 SV=1	TMX1_MOUSE	Tmx1	31 kDa	2	8	10	3
1085	26S proteasome non-ATPase regulatory subunit 8 OS=Mus musculus GN=Psmd8 PE=1 SV=2	PSMD8_MOUSE	Psmd8	40 kDa		2	7	7
1086	Actin OS=Brugia malayi PE=1 SV=1	ACT_BRUMA		42 kDa						468	576	265
1087	Ras-related protein Rab-27A OS=Mus musculus GN=Rab27a PE=1 SV=1	RB27A_MOUSE	Rab27a	25 kDa	2	12	10
1088	Eukaryotic translation initiation factor 3 subunit F OS=Mus musculus GN=Eif3f PE=1 SV=2	EIF3F_MOUSE	Eif3f	38 kDa							6	12	3
1089	Proteasome subunit beta type-10 OS=Mus musculus GN=Psmb10 PE=1 SV=1	PSB10_MOUSE	Psmb10	29 kDa		12	9
1090	39S ribosomal protein L45, mitochondrial OS=Mus musculus GN=Mrpl45 PE=1 SV=1	RM45_MOUSE	Mrpl45	35 kDa			5	7	6
1091	D-beta-hydroxybutyrate dehydrogenase, mitochondrial OS=Mus musculus GN=Bdh1 PE=1 SV=2	BDH_MOUSE	Bdh1	38 kDa			7	14	5
1092	Tumor protein D54 OS=Mus musculus GN=Tpd52l2 PE=1 SV=1	TPD54_MOUSE	Tpd52l2	24 kDa		6	7	6
1093	Gamma-soluble NSF attachment protein OS=Mus musculus GN=Napg PE=1 SV=1	SNAG_MOUSE	Napg	35 kDa					6	11	3
1094	E3 ubiquitin-protein ligase MARCH5 OS=Mus musculus GN=March5 PE=1 SV=1	MARH5_MOUSE (+3)	2017-03-05	31 kDa	2	12	5
1095	Ras-related protein Rab-11A OS=Mus musculus GN=Rab11a PE=1 SV=3	RB11A_MOUSE (+6)	Rab11a	24 kDa		38	21
1096	Vacuolar protein sorting-associated protein 4B OS=Mus musculus GN=Vps4b PE=1 SV=2	VPS4B_MOUSE	Vps4b	49 kDa								9	10
1097	Lipid droplet-associated hydrolase OS=Mus musculus GN=Ldah PE=1 SV=1	LDAH_MOUSE	Ldah	37 kDa					14	5
1098	Ataxin-10 OS=Mus musculus GN=Atxn10 PE=1 SV=2	ATX10_MOUSE	Atxn10	54 kDa							9	11
1099	Proteasome subunit beta type-3 OS=Mus musculus GN=Psmb3 PE=1 SV=1	PSB3_MOUSE	Psmb3	23 kDa	7	10
1100	Phenylalanine--tRNA ligase beta subunit OS=Mus musculus GN=Farsb PE=1 SV=2	SYFB_MOUSE	Farsb	66 kDa									8	10
1101	Alpha-1,3/1,6-mannosyltransferase ALG2 OS=Mus musculus GN=Alg2 PE=1 SV=2	ALG2_MOUSE	Alg2	47 kDa						10	9
1102	Asparagine--tRNA ligase, cytoplasmic OS=Mus musculus GN=Nars PE=1 SV=2	SYNC_MOUSE	Nars	64 kDa									13	6
1103	Nuclear pore complex protein Nup93 OS=Mus musculus GN=Nup93 PE=1 SV=1	NUP93_MOUSE	Nup93	93 kDa											11	7
1104	Polypeptide N-acetylgalactosaminyltransferase 1 OS=Mus musculus GN=Galnt1 PE=1 SV=1	GALT1_MOUSE	Galnt1	64 kDa										19
1105	Beta-arrestin-1 OS=Mus musculus GN=Arrb1 PE=1 SV=1	ARRB1_MOUSE	Arrb1	47 kDa								18	4
1106	Probable ATP-dependent RNA helicase DDX6 OS=Mus musculus GN=Ddx6 PE=1 SV=1	DDX6_MOUSE	Ddx6	54 kDa								16	4
1107	26S protease regulatory subunit 4 OS=Mus musculus GN=Psmc1 PE=1 SV=1	PRS4_MOUSE (+2)	Psmc1	49 kDa								8	11
1108	tRNA-splicing ligase RtcB homolog OS=Mus musculus GN=Rtcb PE=1 SV=1	RTCB_MOUSE (+1)	Rtcb	55 kDa								6	14
1109	Tropomodulin-3 OS=Mus musculus GN=Tmod3 PE=1 SV=1	TMOD3_MOUSE	Tmod3	40 kDa						14	4
1110	Tetratricopeptide repeat protein 7A OS=Mus musculus GN=Ttc7a PE=1 SV=1	TTC7A_MOUSE	Ttc7a	96 kDa											14	6
1111	Ubiquitin carboxyl-terminal hydrolase isozyme L5 OS=Mus musculus GN=Uchl5 PE=1 SV=2	UCHL5_MOUSE	Uchl5	38 kDa					11	9
1112	N-acetylgalactosaminyltransferase 7 OS=Mus musculus GN=Galnt7 PE=1 SV=2	GALT7_MOUSE	Galnt7	75 kDa										15	3
1113	Mesencephalic astrocyte-derived neurotrophic factor OS=Rattus norvegicus GN=Manf PE=1 SV=1	MANF_RAT	Manf	20 kDa	24
1114	Actin-11 OS=Limulus polyphemus PE=2 SV=1	ACTY_LIMPO		42 kDa							272	115
1115	Ras-related C3 botulinum toxin substrate 2 OS=Mus musculus GN=Rac2 PE=1 SV=1	RAC2_MOUSE (+2)	Rac2	21 kDa	19	9	4
1116	Aminoacyl tRNA synthase complex-interacting multifunctional protein 2 OS=Mus musculus GN=Aimp2 PE=1 SV=2	AIMP2_MOUSE	Aimp2	35 kDa			2	3	7	6
1117	Deoxyribonuclease-2-alpha OS=Mus musculus GN=Dnase2 PE=1 SV=1	DNS2A_MOUSE	Dnase2	39 kDa		8	5	7
1118	Heterogeneous nuclear ribonucleoprotein D0 OS=Mus musculus GN=Hnrnpd PE=1 SV=2	HNRPD_MOUSE	Hnrnpd	38 kDa						5	12	5
1119	Keratin, type II cytoskeletal 4 OS=Homo sapiens GN=KRT4 PE=1 SV=4	K2C4_HUMAN	KRT4	57 kDa				4		7	10		4
1120	NAD(P)H-hydrate epimerase OS=Mus musculus GN=Naxe PE=1 SV=1	NNRE_MOUSE	Naxe	31 kDa		7	6
1121	Beta-actin-like protein 2 OS=Mus musculus GN=Actbl2 PE=1 SV=1	ACTBL_MOUSE	Actbl2	42 kDa						163	207	68
1122	Electron transfer flavoprotein subunit alpha OS=Pseudomonas aeruginosa (strain ATCC 15692 / DSM 22644 / CIP 104116 / JCM 14847 / LMG 12228 / 1C / PRS 101 / PAO1) GN=etfA PE=3 SV=1	ETFA_PSEAE	etfA	31 kDa			7	9	9	3
1123	Growth hormone-inducible transmembrane protein OS=Mus musculus GN=Ghitm PE=1 SV=1	GHITM_MOUSE	Ghitm	37 kDa		7	8	3
1124	Sialidase-1 OS=Mus musculus GN=Neu1 PE=1 SV=1	NEUR1_MOUSE	Neu1	45 kDa							3	12	5
1125	Interferon-induced transmembrane protein 2 OS=Mus musculus GN=Ifitm2 PE=1 SV=1	IFM2_MOUSE	Ifitm2	16 kDa	24	2
1126	2-oxoisovalerate dehydrogenase subunit beta, mitochondrial OS=Mus musculus GN=Bckdhb PE=1 SV=2	ODBB_MOUSE	Bckdhb	43 kDa					12	7
1127	cAMP-dependent protein kinase type II-alpha regulatory subunit OS=Mus musculus GN=Prkar2a PE=1 SV=2	KAP2_MOUSE	Prkar2a	45 kDa								16	4
1128	Heterogeneous nuclear ribonucleoprotein U OS=Homo sapiens GN=HNRNPU PE=1 SV=6	HNRPU_HUMAN	HNRNPU	91 kDa										7	5	6
1129	NADH dehydrogenase [ubiquinone] iron-sulfur protein 7, mitochondrial OS=Mus musculus GN=Ndufs7 PE=1 SV=1	NDUS7_MOUSE	Ndufs7	25 kDa	15	4
1130	Peptidyl-tRNA hydrolase 2, mitochondrial OS=Mus musculus GN=Ptrh2 PE=1 SV=1	PTH2_MOUSE	Ptrh2	20 kDa	12	7
1131	Adenosylhomocysteinase OS=Mus musculus GN=Ahcy PE=1 SV=3	SAHH_MOUSE	Ahcy	48 kDa							15	4
1132	Charged multivesicular body protein 6 OS=Mus musculus GN=Chmp6 PE=1 SV=2	CHMP6_MOUSE	Chmp6	23 kDa			7	10	4
1133	Eukaryotic translation initiation factor 3 subunit H OS=Mus musculus GN=Eif3h PE=1 SV=1	EIF3H_MOUSE	Eif3h	40 kDa					5	11	4
1134	Macrophage scavenger receptor types I and II OS=Mus musculus GN=Msr1 PE=1 SV=3	MSRE_MOUSE	Msr1	50 kDa										3	9	11
1135	Dihydropteridine reductase OS=Mus musculus GN=Qdpr PE=1 SV=2	DHPR_MOUSE	Qdpr	26 kDa		8	9	2
1136	NADH-ubiquinone oxidoreductase chain 2 OS=Mus musculus GN=Mtnd2 PE=1 SV=2	NU2M_MOUSE	Mtnd2	39 kDa	3	7	3
1137	Protein arginine N-methyltransferase 1 OS=Rattus norvegicus GN=Prmt1 PE=1 SV=1	ANM1_RAT	Prmt1	41 kDa						9	8
1138	Serine/threonine-protein phosphatase 6 catalytic subunit OS=Mus musculus GN=Ppp6c PE=1 SV=1	PPP6_MOUSE (+2)	Ppp6c	35 kDa				8	10
1139	Golgi-associated plant pathogenesis-related protein 1 OS=Mus musculus GN=Glipr2 PE=1 SV=3	GAPR1_MOUSE	Glipr2	17 kDa	21	2
1140	Glycerol kinase OS=Mus musculus GN=Gk PE=1 SV=2	GLPK_MOUSE	Gk	61 kDa								9	10
1141	Polymerase delta-interacting protein 2 OS=Mus musculus GN=Poldip2 PE=1 SV=1	PDIP2_MOUSE	Poldip2	42 kDa					8	5
1142	Galectin-8 OS=Mus musculus GN=Lgals8 PE=1 SV=1	LEG8_MOUSE	Lgals8	36 kDa				14	8
1143	UTP--glucose-1-phosphate uridylyltransferase OS=Mus musculus GN=Ugp2 PE=1 SV=3	UGPA_MOUSE	Ugp2	57 kDa								12	7
1144	Ferrochelatase, mitochondrial OS=Mus musculus GN=Fech PE=1 SV=2	HEMH_MOUSE	Fech	47 kDa						9	6
1145	Aldehyde dehydrogenase X, mitochondrial OS=Mus musculus GN=Aldh1b1 PE=1 SV=1	AL1B1_MOUSE	Aldh1b1	58 kDa								13	8
1146	Coatomer subunit epsilon OS=Mus musculus GN=Cope PE=1 SV=3	COPE_MOUSE	Cope	35 kDa				12	11
1147	Leukocyte immunoglobulin-like receptor subfamily B member 3 OS=Mus musculus GN=Lilrb3 PE=1 SV=1	LIRB3_MOUSE	Lilrb3	93 kDa											10	13
1148	Eukaryotic translation initiation factor 3 subunit B OS=Mus musculus GN=Eif3b PE=1 SV=1	EIF3B_MOUSE	Eif3b	91 kDa												20
1149	Solute carrier family 35 member F6 OS=Mus musculus GN=Slc35f6 PE=1 SV=1	S35F6_MOUSE	Slc35f6	41 kDa			5	5	4
1150	Serine/threonine-protein kinase 4 OS=Mus musculus GN=Stk4 PE=1 SV=1	STK4_MOUSE	Stk4	56 kDa								4	11
1151	Integrin alpha-X OS=Mus musculus GN=Itgax PE=1 SV=1	ITAX_MOUSE	Itgax	129 kDa											5	10
1152	MICOS complex subunit Mic25 OS=Mus musculus GN=Chchd6 PE=1 SV=2	MIC25_MOUSE	Chchd6	30 kDa				9	6
1153	CD9 antigen OS=Mus musculus GN=Cd9 PE=1 SV=2	CD9_MOUSE	Cd9	25 kDa	14	3
1154	Caspase-8 OS=Mus musculus GN=Casp8 PE=1 SV=1	CASP8_MOUSE	Casp8	55 kDa								2	15
1155	cAMP-dependent protein kinase type I-alpha regulatory subunit OS=Mus musculus GN=Prkar1a PE=1 SV=3	KAP0_MOUSE	Prkar1a	43 kDa							4	13	3
1156	Presenilins-associated rhomboid-like protein, mitochondrial OS=Mus musculus GN=Parl PE=1 SV=1	PARL_MOUSE	Parl	42 kDa		7	9	5
1157	Translocon-associated protein subunit delta OS=Mus musculus GN=Ssr4 PE=1 SV=1	SSRD_MOUSE (+1)	Ssr4	19 kDa	18
1158	Leucine-rich repeat-containing protein 25 OS=Mus musculus GN=Lrrc25 PE=1 SV=1	LRC25_MOUSE	Lrrc25	33 kDa										8	10	6
1159	60S ribosomal protein L13a OS=Mus musculus GN=Rpl13a PE=1 SV=4	RL13A_MOUSE (+1)	Rpl13a	23 kDa	6	9	3
1160	UMP-CMP kinase OS=Mus musculus GN=Cmpk1 PE=1 SV=1	KCY_MOUSE (+1)	Cmpk1	22 kDa	4	11	2
1161	Beta-2-glycoprotein 1 OS=Bos taurus GN=APOH PE=1 SV=4	APOH_BOVIN	APOH	38 kDa									11	7
1162	28S ribosomal protein S7, mitochondrial OS=Mus musculus GN=Mrps7 PE=1 SV=1	RT07_MOUSE	Mrps7	28 kDa		9	9
1163	Ras-related GTP-binding protein C OS=Mus musculus GN=Rragc PE=1 SV=1	RRAGC_MOUSE	Rragc	44 kDa							5	9
1164	Oxysterol-binding protein-related protein 8 OS=Mus musculus GN=Osbpl8 PE=1 SV=1	OSBL8_MOUSE	Osbpl8	101 kDa											2	18
1165	Lysophosphatidic acid phosphatase type 6 OS=Mus musculus GN=Acp6 PE=1 SV=1	PPA6_MOUSE	Acp6	48 kDa						8	10
1166	40S ribosomal protein S9 OS=Mus musculus GN=Rps9 PE=1 SV=3	RS9_MOUSE (+4)	Rps9	23 kDa	8	4
1167	Histidine--tRNA ligase, cytoplasmic OS=Mus musculus GN=Hars PE=1 SV=2	SYHC_MOUSE	Hars	57 kDa								17	7
1168	Beta-adrenergic receptor kinase 1 OS=Mus musculus GN=Grk2 PE=1 SV=2	ARBK1_MOUSE	Grk2	80 kDa											19
1169	ATP-binding cassette sub-family E member 1 OS=Mus musculus GN=Abce1 PE=1 SV=1	ABCE1_MOUSE (+1)	Abce1	67 kDa									8	9
1170	NADPH:adrenodoxin oxidoreductase, mitochondrial OS=Mus musculus GN=Fdxr PE=1 SV=1	ADRO_MOUSE	Fdxr	54 kDa							7	12
1171	Metal transporter CNNM4 OS=Mus musculus GN=Cnnm4 PE=1 SV=2	CNNM4_MOUSE	Cnnm4	87 kDa											8	12
1172	Plasma alpha-L-fucosidase OS=Mus musculus GN=Fuca2 PE=1 SV=1	FUCO2_MOUSE	Fuca2	54 kDa								17	4
1173	Lipase maturation factor 2 OS=Mus musculus GN=Lmf2 PE=1 SV=1	LMF2_MOUSE	Lmf2	80 kDa									15	9
1174	Paladin OS=Mus musculus GN=Pald1 PE=1 SV=1	PALD_MOUSE	Pald1	97 kDa											5	16
1175	Septin-6 OS=Mus musculus GN=Sept6 PE=1 SV=4	SEPT6_MOUSE	2017-09-06	50 kDa								19	12
1176	Tryptophan--tRNA ligase, cytoplasmic OS=Mus musculus GN=Wars PE=1 SV=2	SYWC_MOUSE	Wars	54 kDa								13	4
1177	Tyrosine--tRNA ligase, cytoplasmic OS=Mus musculus GN=Yars PE=1 SV=3	SYYC_MOUSE	Yars	59 kDa									16
1178	Cytochrome c oxidase subunit 5B, mitochondrial OS=Mus musculus GN=Cox5b PE=1 SV=1	COX5B_MOUSE	Cox5b	14 kDa	22
1179	SH3 and PX domain-containing protein 2B OS=Mus musculus GN=Sh3pxd2b PE=1 SV=1	SPD2B_MOUSE	Sh3pxd2b	102 kDa								5	2	3	2	2
1180	Shootin-1 OS=Mus musculus GN=Shtn1 PE=1 SV=1	SHOT1_MOUSE	Shtn1	71 kDa									2	5	7	2
1181	Adhesion G protein-coupled receptor E1 OS=Mus musculus GN=Adgre1 PE=1 SV=1	AGRE1_MOUSE	Adgre1	102 kDa				6	6	6
1182	Paxillin OS=Mus musculus GN=Pxn PE=1 SV=1	PAXI_MOUSE	Pxn	64 kDa							3		7	4
1183	Ras-related GTP-binding protein A OS=Mus musculus GN=Rraga PE=1 SV=1	RRAGA_MOUSE (+3)	Rraga	37 kDa				9	8
1184	Ran-specific GTPase-activating protein OS=Mus musculus GN=Ranbp1 PE=1 SV=2	RANG_MOUSE	Ranbp1	24 kDa		5	8	8
1185	Type 1 phosphatidylinositol 4,5-bisphosphate 4-phosphatase OS=Mus musculus GN=Tmem55b PE=1 SV=1	TM55B_MOUSE (+1)	Tmem55b	30 kDa			5	7	3
1186	Coronin-7 OS=Mus musculus GN=Coro7 PE=1 SV=2	CORO7_MOUSE	Coro7	101 kDa								7	2			12
1187	Mitochondrial ornithine transporter 1 OS=Mus musculus GN=Slc25a15 PE=1 SV=1	ORNT1_MOUSE	Slc25a15	33 kDa		6	7
1188	Rho GTPase-activating protein 18 OS=Mus musculus GN=Arhgap18 PE=1 SV=1	RHG18_MOUSE	Arhgap18	75 kDa										3	13	2
1189	Vacuolar protein sorting-associated protein 26B OS=Mus musculus GN=Vps26b PE=1 SV=1	VP26B_MOUSE	Vps26b	39 kDa						11	4
1190	Nucleobindin-2 OS=Mus musculus GN=Nucb2 PE=1 SV=2	NUCB2_MOUSE	Nucb2	50 kDa							2	16
1191	Vacuolar protein sorting-associated protein 33A OS=Mus musculus GN=Vps33a PE=1 SV=2	VP33A_MOUSE	Vps33a	68 kDa									4	6
1192	60S ribosomal protein L15 OS=Mus musculus GN=Rpl15 PE=2 SV=4	RL15_MOUSE (+7)	Rpl15	24 kDa	8	5	2
1193	Ubiquinone biosynthesis protein COQ9, mitochondrial OS=Mus musculus GN=Coq9 PE=1 SV=1	COQ9_MOUSE	Coq9	35 kDa			7	10	3
1194	NAD(P)H dehydrogenase [quinone] 1 OS=Mus musculus GN=Nqo1 PE=1 SV=3	NQO1_MOUSE	Nqo1	31 kDa		4	8	6
1195	Dynamin-1-like protein OS=Mus musculus GN=Dnm1l PE=1 SV=2	DNM1L_MOUSE (+1)	Dnm1l	83 kDa									2	3	11
1196	MOB kinase activator 1A OS=Mus musculus GN=Mob1a PE=2 SV=3	MOB1A_MOUSE (+3)	Mob1a	25 kDa	5	6	5
1197	Sialic acid synthase OS=Mus musculus GN=Nans PE=1 SV=1	SIAS_MOUSE	Nans	40 kDa					2	13	5
1198	Twinfilin-1 OS=Mus musculus GN=Twf1 PE=1 SV=2	TWF1_MOUSE	Twf1	40 kDa					10	7
1199	Eukaryotic translation initiation factor 3 subunit I OS=Mus musculus GN=Eif3i PE=1 SV=1	EIF3I_MOUSE	Eif3i	36 kDa					9	9
1200	Malate dehydrogenase, mitochondrial OS=Felis catus GN=MDH2 PE=2 SV=1	MDHM_FELCA	MDH2	36 kDa					130	63
1201	Torsin-1B OS=Mus musculus GN=Tor1b PE=1 SV=2	TOR1B_MOUSE	Tor1b	38 kDa					7	6
1202	Vesicle-associated membrane protein 7 OS=Mus musculus GN=Vamp7 PE=1 SV=1	VAMP7_MOUSE	Vamp7	25 kDa	9	9
1203	Neutrophilic granule protein OS=Mus musculus GN=Ngp PE=1 SV=1	NGP_MOUSE	Ngp	19 kDa	9	7
1204	Guanine nucleotide-binding protein subunit alpha-15 OS=Mus musculus GN=Gna15 PE=2 SV=1	GNA15_MOUSE	Gna15	44 kDa						9	8
1205	60S ribosomal protein L12 OS=Mus musculus GN=Rpl12 PE=1 SV=2	RL12_MOUSE (+3)	Rpl12	18 kDa	18	2
1206	Malate dehydrogenase, mitochondrial OS=Macaca fascicularis GN=MDH2 PE=2 SV=1	MDHM_MACFA	MDH2	36 kDa					123
1207	Histone-binding protein RBBP7 OS=Mus musculus GN=Rbbp7 PE=1 SV=1	RBBP7_MOUSE (+3)	Rbbp7	48 kDa								8	4
1208	Protein RCC2 OS=Mus musculus GN=Rcc2 PE=1 SV=1	RCC2_MOUSE	Rcc2	56 kDa								4	15
1209	Long-chain-fatty-acid--CoA ligase 3 OS=Mus musculus GN=Acsl3 PE=1 SV=2	ACSL3_MOUSE	Acsl3	80 kDa										11	10
1210	Cytochrome c oxidase subunit 5A, mitochondrial OS=Eulemur fulvus fulvus GN=COX5A PE=2 SV=1	COX5A_EULFU	COX5A	17 kDa	18	2
1211	RuvB-like 1 OS=Mus musculus GN=Ruvbl1 PE=1 SV=1	RUVB1_MOUSE (+2)	Ruvbl1	50 kDa								13	8
1212	Src kinase-associated phosphoprotein 2 OS=Mus musculus GN=Skap2 PE=1 SV=2	SKAP2_MOUSE	Skap2	41 kDa								14	7
1213	26S proteasome non-ATPase regulatory subunit 12 OS=Mus musculus GN=Psmd12 PE=1 SV=4	PSD12_MOUSE	Psmd12	53 kDa								19	2
1214	RAC-alpha serine/threonine-protein kinase OS=Mus musculus GN=Akt1 PE=1 SV=2	AKT1_MOUSE (+1)	Akt1	56 kDa									17
1215	Aminopeptidase B OS=Mus musculus GN=Rnpep PE=1 SV=2	AMPB_MOUSE	Rnpep	72 kDa										15
1216	Puromycin-sensitive aminopeptidase OS=Mus musculus GN=Npepps PE=1 SV=2	PSA_MOUSE	Npepps	103 kDa												20
1217	Putative actin-28 OS=Dictyostelium discoideum GN=act28 PE=3 SV=1	ACT28_DICDI	act28	39 kDa			2			8	3
1218	Keratin, type II cytoskeletal 6A OS=Homo sapiens GN=KRT6A PE=1 SV=3	K2C6A_HUMAN (+1)	KRT6A	60 kDa		8		6						10	11	19
1219	Protein phosphatase 1 regulatory subunit 12A OS=Rattus norvegicus GN=Ppp1r12a PE=1 SV=2	MYPT1_RAT	Ppp1r12a	115 kDa				4	5				3
1220	Solute carrier family 15 member 3 OS=Mus musculus GN=Slc15a3 PE=2 SV=1	S15A3_MOUSE	Slc15a3	64 kDa					3		2	4	2
1221	Rho guanine nucleotide exchange factor 1 OS=Mus musculus GN=Arhgef1 PE=1 SV=2	ARHG1_MOUSE	Arhgef1	103 kDa				4	3						4	2
1222	Protein CREG1 OS=Mus musculus GN=Creg1 PE=1 SV=1	CREG1_MOUSE	Creg1	24 kDa	7	5	2
1223	Glyceraldehyde-3-phosphate dehydrogenase OS=Panulirus versicolor PE=1 SV=1	G3P_PANVR		36 kDa				2	11	6	2
1224	Calcium uptake protein 1, mitochondrial OS=Mus musculus GN=Micu1 PE=1 SV=1	MICU1_MOUSE	Micu1	54 kDa							5				2
1225	Xaa-Pro dipeptidase OS=Mus musculus GN=Pepd PE=1 SV=3	PEPD_MOUSE	Pepd	55 kDa								9	7
1226	Glutathione S-transferase Mu 1 OS=Mus musculus GN=Gstm1 PE=1 SV=2	GSTM1_MOUSE	Gstm1	26 kDa	2	7	7
1227	40S ribosomal protein S10 OS=Mus musculus GN=Rps10 PE=1 SV=1	RS10_MOUSE (+1)	Rps10	19 kDa	14
1228	Protein unc-119 homolog A OS=Mus musculus GN=Unc119 PE=1 SV=1	U119A_MOUSE	Unc119	27 kDa		2	7	8
1229	Cytochrome b-245 light chain OS=Mus musculus GN=Cyba PE=1 SV=3	CY24A_MOUSE	Cyba	21 kDa	10		2
1230	Receptor-interacting serine/threonine-protein kinase 3 OS=Mus musculus GN=Ripk3 PE=1 SV=2	RIPK3_MOUSE	Ripk3	53 kDa							2	11
1231	Translin OS=Mus musculus GN=Tsn PE=1 SV=1	TSN_MOUSE	Tsn	26 kDa	3	10	5
1232	Caspase-3 OS=Mus musculus GN=Casp3 PE=1 SV=1	CASP3_MOUSE	Casp3	31 kDa			6	7	3
1233	Myoferlin OS=Mus musculus GN=Myof PE=1 SV=2	MYOF_MOUSE	Myof	233 kDa										9	5	4
1234	Serine/threonine-protein phosphatase 2A activator OS=Mus musculus GN=Ppp2r4 PE=1 SV=1	PTPA_MOUSE	Ppp2r4	37 kDa					4	9	5
1235	Glyoxylate reductase/hydroxypyruvate reductase OS=Mus musculus GN=Grhpr PE=1 SV=1	GRHPR_MOUSE	Grhpr	35 kDa				8	10	2
1236	PDZ domain-containing protein GIPC1 OS=Mus musculus GN=Gipc1 PE=1 SV=1	GIPC1_MOUSE	Gipc1	36 kDa					2	12	6
1237	Inorganic pyrophosphatase 2, mitochondrial OS=Mus musculus GN=Ppa2 PE=1 SV=1	IPYR2_MOUSE	Ppa2	38 kDa				5	7
1238	Prolow-density lipoprotein receptor-related protein 1 OS=Homo sapiens GN=LRP1 PE=1 SV=2	LRP1_HUMAN	LRP1	505 kDa										2	6
1239	Obg-like ATPase 1 OS=Mus musculus GN=Ola1 PE=1 SV=1	OLA1_MOUSE (+2)	Ola1	45 kDa							12	4
1240	Transforming growth factor beta-1 OS=Mus musculus GN=Tgfb1 PE=1 SV=1	TGFB1_MOUSE	Tgfb1	44 kDa							5	10
1241	Malate dehydrogenase, mitochondrial OS=Sus scrofa GN=MDH2 PE=1 SV=2	MDHM_PIG	MDH2	36 kDa					131
1242	Keratin, type I cytoskeletal 9 OS=Canis lupus familiaris GN=KRT9 PE=3 SV=1	K1C9_CANLF	KRT9	76 kDa			4	3
1243	Non-POU domain-containing octamer-binding protein OS=Rattus norvegicus GN=Nono PE=1 SV=3	NONO_RAT	Nono	55 kDa								5	9
1244	Transducin beta-like protein 2 OS=Mus musculus GN=Tbl2 PE=1 SV=2	TBL2_MOUSE	Tbl2	50 kDa							16	2
1245	2-amino-3-ketobutyrate coenzyme A ligase, mitochondrial OS=Mus musculus GN=Gcat PE=1 SV=2	KBL_MOUSE	Gcat	45 kDa						14	5
1246	NADH dehydrogenase [ubiquinone] iron-sulfur protein 8, mitochondrial OS=Mus musculus GN=Ndufs8 PE=1 SV=1	NDUS8_MOUSE	Ndufs8	24 kDa	12	6
1247	Cullin-1 OS=Mus musculus GN=Cul1 PE=1 SV=1	CUL1_MOUSE (+2)	Cul1	90 kDa											6	11
1248	G-rich sequence factor 1 OS=Mus musculus GN=Grsf1 PE=1 SV=2	GRSF1_MOUSE	Grsf1	53 kDa							8	8
1249	Inosine-5'-monophosphate dehydrogenase 2 OS=Mus musculus GN=Impdh2 PE=1 SV=2	IMDH2_MOUSE	Impdh2	56 kDa								9	6
1250	Ribose-phosphate pyrophosphokinase 2 OS=Mus musculus GN=Prps2 PE=1 SV=4	PRPS2_MOUSE (+4)	Prps2	35 kDa				8	10
1251	Mitochondrial import receptor subunit TOM34 OS=Mus musculus GN=Tomm34 PE=1 SV=1	TOM34_MOUSE	Tomm34	34 kDa				9	10
1252	Transportin-1 OS=Mus musculus GN=Tnpo1 PE=1 SV=2	TNPO1_MOUSE	Tnpo1	102 kDa											3	18
1253	Adenylosuccinate lyase OS=Mus musculus GN=Adsl PE=1 SV=2	PUR8_MOUSE	Adsl	55 kDa								11	2
1254	Sodium/potassium-transporting ATPase subunit alpha-3 OS=Mus musculus GN=Atp1a3 PE=1 SV=1	AT1A3_MOUSE (+2)	Atp1a3	112 kDa												72
1255	60S ribosomal protein L17 OS=Mus musculus GN=Rpl17 PE=1 SV=3	RL17_MOUSE (+4)	Rpl17	21 kDa	16
1256	Keratin, type I cytoskeletal 10 OS=Mus musculus GN=Krt10 PE=1 SV=3	K1C10_MOUSE	Krt10	58 kDa	20
1257	Septin-8 OS=Mus musculus GN=Sept8 PE=1 SV=4	SEPT8_MOUSE	2017-09-08	50 kDa								14	6
1258	Mast cell-expressed membrane protein 1 OS=Mus musculus GN=Mcemp1 PE=2 SV=1	MCEM1_MOUSE	Mcemp1	21 kDa		5	3	2	3
1259	Lipoma-preferred partner homolog OS=Mus musculus GN=Lpp PE=1 SV=1	LPP_MOUSE	Lpp	66 kDa										11
1260	Splicing factor, proline- and glutamine-rich OS=Mus musculus GN=Sfpq PE=1 SV=1	SFPQ_MOUSE	Sfpq	75 kDa										4	6	2
1261	Thioredoxin-related transmembrane protein 2 OS=Mus musculus GN=Tmx2 PE=1 SV=1	TMX2_MOUSE	Tmx2	34 kDa			2	8	5
1262	Elongation of very long chain fatty acids protein 5 OS=Mus musculus GN=Elovl5 PE=1 SV=1	ELOV5_MOUSE	Elovl5	35 kDa	4	7	8	3
1263	Dehydrogenase/reductase SDR family member 7B OS=Mus musculus GN=Dhrs7b PE=1 SV=1	DRS7B_MOUSE	Dhrs7b	35 kDa			6	12
1264	40S ribosomal protein S5 OS=Bos taurus GN=RPS5 PE=2 SV=3	RS5_BOVIN (+1)	RPS5	23 kDa	13	5
1265	Acyl-CoA:lysophosphatidylglycerol acyltransferase 1 OS=Mus musculus GN=Lpgat1 PE=1 SV=1	LGAT1_MOUSE	Lpgat1	43 kDa				2	6	7
1266	G-protein coupled receptor 84 OS=Mus musculus GN=Gpr84 PE=1 SV=1	GPR84_MOUSE	Gpr84	44 kDa										3	9	5
1267	Macrophage colony-stimulating factor 1 receptor OS=Mus musculus GN=Csf1r PE=1 SV=3	CSF1R_MOUSE	Csf1r	109 kDa								10	3
1268	Armadillo repeat-containing protein 10 OS=Mus musculus GN=Armc10 PE=1 SV=1	ARM10_MOUSE	Armc10	33 kDa		5	5	5
1269	Glutaryl-CoA dehydrogenase, mitochondrial OS=Mus musculus GN=Gcdh PE=1 SV=2	GCDH_MOUSE	Gcdh	49 kDa						3	12	3
1270	Protein NipSnap homolog 3B OS=Mus musculus GN=Nipsnap3b PE=1 SV=1	NPS3B_MOUSE	Nipsnap3b	28 kDa	4	8	7
1271	Quinone oxidoreductase-like protein 2 OS=Mus musculus PE=1 SV=1	QORL2_MOUSE		38 kDa				3	10	3
1272	Interleukin-1 receptor type 2 OS=Mus musculus GN=Il1r2 PE=1 SV=1	IL1R2_MOUSE	Il1r2	46 kDa										9	5
1273	Transmembrane protein 33 OS=Mus musculus GN=Tmem33 PE=1 SV=1	TMM33_MOUSE	Tmem33	28 kDa	5	6
1274	Apoptosis-inducing factor 2 OS=Mus musculus GN=Aifm2 PE=1 SV=1	AIFM2_MOUSE	Aifm2	41 kDa						8	6
1275	5'-AMP-activated protein kinase subunit gamma-1 OS=Mus musculus GN=Prkag1 PE=1 SV=2	AAKG1_MOUSE	Prkag1	38 kDa					11	6
1276	Actin, cytoplasmic OS=Styela plicata PE=3 SV=1	ACTC_STYPL		42 kDa						211	300
1277	Isochorismatase domain-containing protein 2A OS=Mus musculus GN=Isoc2a PE=1 SV=1	ISC2A_MOUSE	Isoc2a	22 kDa	8	6
1278	Ras GTPase-activating protein-binding protein 1 OS=Mus musculus GN=G3bp1 PE=1 SV=1	G3BP1_MOUSE	G3bp1	52 kDa									6	7
1279	39S ribosomal protein L24, mitochondrial OS=Mus musculus GN=Mrpl24 PE=1 SV=1	RM24_MOUSE	Mrpl24	25 kDa		10	5
1280	Long-chain fatty acid transport protein 4 OS=Mus musculus GN=Slc27a4 PE=1 SV=1	S27A4_MOUSE	Slc27a4	72 kDa									8	9
1281	ATPase Asna1 OS=Mus musculus GN=Asna1 PE=1 SV=2	ASNA_MOUSE (+2)	Asna1	39 kDa						10	5
1282	Phospholipase A-2-activating protein OS=Mus musculus GN=Plaa PE=1 SV=4	PLAP_MOUSE (+1)	Plaa	87 kDa											15
1283	Protein transport protein Sec24C OS=Homo sapiens GN=SEC24C PE=1 SV=3	SC24C_HUMAN	SEC24C	118 kDa											5	12
1284	Cyclin-Y OS=Mus musculus GN=Ccny PE=1 SV=1	CCNY_MOUSE	Ccny	39 kDa					11	5
1285	Nuclear migration protein nudC OS=Mus musculus GN=Nudc PE=1 SV=1	NUDC_MOUSE	Nudc	38 kDa							7	10
1286	Phosphatidylinositol transfer protein beta isoform OS=Mus musculus GN=Pitpnb PE=1 SV=2	PIPNB_MOUSE	Pitpnb	31 kDa				9	9
1287	Acetyl-coenzyme A synthetase 2-like, mitochondrial OS=Mus musculus GN=Acss1 PE=1 SV=1	ACS2L_MOUSE	Acss1	75 kDa										12	3
1288	UDP-N-acetylhexosamine pyrophosphorylase-like protein 1 OS=Mus musculus GN=Uap1l1 PE=1 SV=1	UAP1L_MOUSE	Uap1l1	57 kDa									16	2
1289	Phosphatidate cytidylyltransferase, mitochondrial OS=Mus musculus GN=Tamm41 PE=1 SV=2	TAM41_MOUSE	Tamm41	38 kDa					15
1290	40S ribosomal protein S14 OS=Mus musculus GN=Rps14 PE=1 SV=3	RS14_MOUSE (+2)	Rps14	16 kDa	16
1291	Transmembrane protein 14C OS=Mus musculus GN=Tmem14c PE=1 SV=1	TM14C_MOUSE	Tmem14c	12 kDa	18
1292	Nucleoside diphosphate kinase B OS=Mus musculus GN=Nme2 PE=1 SV=1	NDKB_MOUSE	Nme2	17 kDa	28
1293	Rab11 family-interacting protein 1 OS=Mus musculus GN=Rab11fip1 PE=1 SV=2	RFIP1_MOUSE	Rab11fip1	71 kDa			2					2			9
1294	Septin-8-A OS=Danio rerio GN=sept8a PE=2 SV=2	SEP8A_DANRE	sept8a	49 kDa								11	3
1295	Transcription intermediary factor 1-beta OS=Rattus norvegicus GN=Trim28 PE=1 SV=2	TIF1B_RAT	Trim28	89 kDa								3	2			2
1296	Fructose-bisphosphate aldolase C OS=Macaca fascicularis GN=ALDOC PE=2 SV=3	ALDOC_MACFA	ALDOC	39 kDa					12	30	16			4
1297	Protein spinster homolog 1 OS=Mus musculus GN=Spns1 PE=2 SV=1	SPNS1_MOUSE	Spns1	57 kDa					3	5	7	2
1298	Cysteine-rich with EGF-like domain protein 2 OS=Mus musculus GN=Creld2 PE=1 SV=1	CREL2_MOUSE	Creld2	38 kDa							4	12
1299	Receptor-type tyrosine-protein phosphatase epsilon OS=Mus musculus GN=Ptpre PE=1 SV=3	PTPRE_MOUSE	Ptpre	81 kDa									5	6
1300	Rho GTPase-activating protein 17 OS=Mus musculus GN=Arhgap17 PE=1 SV=1	RHG17_MOUSE	Arhgap17	92 kDa									4	3	8	2
1301	Ethanolaminephosphotransferase 1 OS=Mus musculus GN=Selenoi PE=2 SV=3	EPT1_MOUSE	Selenoi	45 kDa		4	6	4	3
1302	Major facilitator superfamily domain-containing protein 10 OS=Mus musculus GN=Mfsd10 PE=1 SV=1	MFS10_MOUSE	Mfsd10	49 kDa				4	9	2
1303	Platelet-activating factor acetylhydrolase IB subunit gamma OS=Mus musculus GN=Pafah1b3 PE=1 SV=1	PA1B3_MOUSE (+1)	Pafah1b3	26 kDa	2	5	9
1304	Oligoribonuclease, mitochondrial OS=Mus musculus GN=Rexo2 PE=1 SV=2	ORN_MOUSE (+1)	Rexo2	27 kDa	2	7	3
1305	E3 ubiquitin-protein ligase AMFR OS=Mus musculus GN=Amfr PE=1 SV=2	AMFR_MOUSE	Amfr	73 kDa										11
1306	Translocator protein OS=Mus musculus GN=Tspo PE=1 SV=1	TSPO_MOUSE	Tspo	19 kDa	11
1307	Solute carrier family 25 member 51 OS=Mus musculus GN=Slc25a51 PE=1 SV=1	S2551_MOUSE	Slc25a51	34 kDa			4	8
1308	Heterogeneous nuclear ribonucleoprotein Q OS=Mus musculus GN=Syncrip PE=1 SV=2	HNRPQ_MOUSE (+1)	Syncrip	70 kDa									8	4
1309	Heterogeneous nuclear ribonucleoproteins C1/C2 OS=Mus musculus GN=Hnrnpc PE=1 SV=1	HNRPC_MOUSE	Hnrnpc	34 kDa					2	7	5
1310	Eukaryotic translation initiation factor 6 OS=Mus musculus GN=Eif6 PE=1 SV=2	IF6_MOUSE (+1)	Eif6	27 kDa	3	8	8
1311	Dehydrogenase/reductase SDR family member 7 OS=Mus musculus GN=Dhrs7 PE=1 SV=2	DHRS7_MOUSE	Dhrs7	38 kDa				3	13	4
1312	Dual specificity mitogen-activated protein kinase kinase 3 OS=Mus musculus GN=Map2k3 PE=1 SV=2	MP2K3_MOUSE	Map2k3	39 kDa					3	8	4
1313	S-methyl-5'-thioadenosine phosphorylase OS=Mus musculus GN=Mtap PE=1 SV=1	MTAP_MOUSE	Mtap	31 kDa		7	7	4
1314	Syntaxin-6 OS=Mus musculus GN=Stx6 PE=1 SV=1	STX6_MOUSE (+1)	Stx6	29 kDa			7	7	4
1315	Fatty acid desaturase 1 OS=Mus musculus GN=Fads1 PE=1 SV=1	FADS1_MOUSE	Fads1	52 kDa						9	9	2
1316	Prolactin regulatory element-binding protein OS=Mus musculus GN=Preb PE=1 SV=1	PREB_MOUSE	Preb	45 kDa						7	8	2
1317	HCLS1-associated protein X-1 OS=Mus musculus GN=Hax1 PE=1 SV=1	HAX1_MOUSE	Hax1	32 kDa				3	6	2
1318	Probable palmitoyltransferase ZDHHC20 OS=Mus musculus GN=Zdhhc20 PE=1 SV=1	ZDH20_MOUSE	Zdhhc20	44 kDa				11	3
1319	60S ribosomal protein L19 OS=Mus musculus GN=Rpl19 PE=1 SV=1	RL19_MOUSE (+6)	Rpl19	23 kDa		8	4
1320	Signal peptide peptidase-like 2A OS=Mus musculus GN=Sppl2a PE=1 SV=2	SPP2A_MOUSE	Sppl2a	58 kDa										7	9
1321	Histone H1.5 OS=Mus musculus GN=Hist1h1b PE=1 SV=2	H15_MOUSE	Hist1h1b	23 kDa				12	12
1322	Epididymal secretory protein E1 OS=Mus musculus GN=Npc2 PE=1 SV=1	NPC2_MOUSE	Npc2	16 kDa	10
1323	Transmembrane emp24 domain-containing protein 4 OS=Homo sapiens GN=TMED4 PE=1 SV=1	TMED4_HUMAN	TMED4	26 kDa		16	9
1324	Tubulin beta-6 chain OS=Mus musculus GN=Tubb6 PE=1 SV=1	TBB6_MOUSE	Tubb6	50 kDa								50	27
1325	Perilipin-3 OS=Mus musculus GN=Plin3 PE=1 SV=1	PLIN3_MOUSE	Plin3	47 kDa								13	5
1326	Mitochondrial import inner membrane translocase subunit Tim23 OS=Mus musculus GN=Timm23 PE=1 SV=1	TIM23_MOUSE	Timm23	22 kDa	12	3
1327	Coatomer subunit gamma-2 OS=Mus musculus GN=Copg2 PE=1 SV=1	COPG2_MOUSE	Copg2	98 kDa											8	14
1328	3-hydroxyisobutyryl-CoA hydrolase, mitochondrial OS=Mus musculus GN=Hibch PE=1 SV=1	HIBCH_MOUSE	Hibch	43 kDa					7	10
1329	Prostaglandin reductase 1 OS=Mus musculus GN=Ptgr1 PE=1 SV=2	PTGR1_MOUSE	Ptgr1	36 kDa					11	8
1330	Regulator of chromosome condensation OS=Mus musculus GN=Rcc1 PE=1 SV=1	RCC1_MOUSE	Rcc1	45 kDa							9	9
1331	Serine--tRNA ligase, mitochondrial OS=Mus musculus GN=Sars2 PE=1 SV=2	SYSM_MOUSE	Sars2	58 kDa								10	6
1332	Ubiquitin-conjugating enzyme E2 L3 OS=Mus musculus GN=Ube2l3 PE=1 SV=1	UB2L3_MOUSE (+2)	Ube2l3	18 kDa	12	2
1333	PRA1 family protein 3 OS=Mus musculus GN=Arl6ip5 PE=1 SV=2	PRAF3_MOUSE	Arl6ip5	22 kDa	12
1334	Aspartyl aminopeptidase OS=Mus musculus GN=Dnpep PE=1 SV=2	DNPEP_MOUSE	Dnpep	52 kDa								16
1335	Keratin, type I cytoskeletal 10 OS=Bos taurus GN=KRT10 PE=3 SV=1	K1C10_BOVIN	KRT10	55 kDa	21
1336	ATP synthase subunit beta OS=Geobacillus thermodenitrificans (strain NG80-2) GN=atpD PE=3 SV=1	ATPB_GEOTN	atpD	52 kDa												4
1337	Actin, muscle (Fragments) OS=Chionoecetes opilio PE=1 SV=1	ACT_CHIOP		21 kDa							80
1338	Heterogeneous nuclear ribonucleoprotein H OS=Mus musculus GN=Hnrnph1 PE=1 SV=3	HNRH1_MOUSE (+1)	Hnrnph1	49 kDa								15	4
1339	Syntaxin-5 OS=Mus musculus GN=Stx5 PE=1 SV=3	STX5_MOUSE	Stx5	40 kDa				6	6	2
1340	CMRF35-like molecule 1 OS=Mus musculus GN=Cd300lf PE=1 SV=1	CLM1_MOUSE	Cd300lf	37 kDa									5	7
1341	60S ribosomal protein L11 OS=Mus musculus GN=Rpl11 PE=1 SV=4	RL11_MOUSE (+5)	Rpl11	20 kDa	9
1342	Abl interactor 1 OS=Mus musculus GN=Abi1 PE=1 SV=3	ABI1_MOUSE (+2)	Abi1	52 kDa	3				2				7
1343	Cytoplasmic dynein 1 heavy chain 1 OS=Rattus norvegicus GN=Dync1h1 PE=1 SV=1	DYHC1_RAT	Dync1h1	532 kDa										5		3
1344	Hydroxysteroid dehydrogenase-like protein 2 OS=Mus musculus GN=Hsdl2 PE=1 SV=1	HSDL2_MOUSE	Hsdl2	54 kDa							2	2	9
1345	Signal recognition particle subunit SRP68 OS=Canis lupus familiaris GN=SRP68 PE=1 SV=1	SRP68_CANLF	SRP68	70 kDa										5	2
1346	Proteasome subunit alpha type-5 OS=Mus musculus GN=Psma5 PE=1 SV=1	PSA5_MOUSE (+2)	Psma5	26 kDa		5	7	3
1347	Peroxisomal membrane protein PEX14 OS=Mus musculus GN=Pex14 PE=1 SV=1	PEX14_MOUSE	Pex14	41 kDa					3			3	11
1348	Platelet-activating factor acetylhydrolase OS=Mus musculus GN=Pla2g7 PE=2 SV=2	PAFA_MOUSE	Pla2g7	49 kDa								7	4
1349	Renin receptor OS=Mus musculus GN=Atp6ap2 PE=1 SV=2	RENR_MOUSE	Atp6ap2	39 kDa				6	8
1350	Transmembrane protein 214 OS=Mus musculus GN=Tmem214 PE=1 SV=1	TM214_MOUSE	Tmem214	76 kDa									5	8	2
1351	Calcium/calmodulin-dependent protein kinase type II subunit gamma OS=Mus musculus GN=Camk2g PE=1 SV=1	KCC2G_MOUSE (+1)	Camk2g	60 kDa								6	7
1352	Arylsulfatase B OS=Mus musculus GN=Arsb PE=1 SV=3	ARSB_MOUSE	Arsb	60 kDa						3	6	5
1353	Ceramide synthase 5 OS=Mus musculus GN=Cers5 PE=1 SV=1	CERS5_MOUSE	Cers5	48 kDa						3	10	3
1354	Hsp70-binding protein 1 OS=Mus musculus GN=Hspbp1 PE=1 SV=1	HPBP1_MOUSE	Hspbp1	39 kDa					5	6	3
1355	Inositol monophosphatase 1 OS=Mus musculus GN=Impa1 PE=1 SV=1	IMPA1_MOUSE	Impa1	30 kDa		5	8	2
1356	Peroxisomal membrane protein 11B OS=Mus musculus GN=Pex11b PE=1 SV=1	PX11B_MOUSE	Pex11b	29 kDa	2	9	6
1357	Ras-related protein M-Ras OS=Mus musculus GN=Mras PE=1 SV=1	RASM_MOUSE	Mras	24 kDa	6	8	2
1358	Alcohol dehydrogenase class-3 OS=Mus musculus GN=Adh5 PE=1 SV=3	ADHX_MOUSE	Adh5	40 kDa					5	10	2
1359	Protein canopy homolog 3 OS=Mus musculus GN=Cnpy3 PE=1 SV=1	CNPY3_MOUSE	Cnpy3	31 kDa				6	7
1360	Inactive ubiquitin thioesterase FAM105A OS=Mus musculus GN=Fam105a PE=1 SV=1	F105A_MOUSE	Fam105a	42 kDa					6	2
1361	UPF0568 protein C14orf166 homolog OS=Mus musculus PE=1 SV=1	CN166_MOUSE		28 kDa		6	9
1362	Granulins OS=Mus musculus GN=Grn PE=1 SV=2	GRN_MOUSE	Grn	63 kDa	11									7
1363	DnaJ homolog subfamily C member 9 OS=Mus musculus GN=Dnajc9 PE=1 SV=2	DNJC9_MOUSE	Dnajc9	30 kDa				9	9
1364	Multivesicular body subunit 12B OS=Mus musculus GN=Mvb12b PE=1 SV=2	MB12B_MOUSE	Mvb12b	35 kDa				4	8
1365	Recombining binding protein suppressor of hairless OS=Mus musculus GN=Rbpj PE=1 SV=1	SUH_MOUSE	Rbpj	59 kDa								3	10
1366	Glutamine--tRNA ligase OS=Homo sapiens GN=QARS PE=1 SV=1	SYQ_HUMAN	QARS	88 kDa											4	10
1367	Protein-tyrosine kinase 2-beta OS=Mus musculus GN=Ptk2b PE=1 SV=2	FAK2_MOUSE	Ptk2b	116 kDa												7
1368	V-type proton ATPase 116 kDa subunit a isoform 2 OS=Mus musculus GN=Atp6v0a2 PE=1 SV=2	VPP2_MOUSE	Atp6v0a2	98 kDa												16
1369	GPI-anchor transamidase OS=Mus musculus GN=Pigk PE=1 SV=2	GPI8_MOUSE	Pigk	45 kDa						10	7
1370	GPI transamidase component PIG-T OS=Mus musculus GN=Pigt PE=1 SV=2	PIGT_MOUSE	Pigt	66 kDa									9	4
1371	Peroxiredoxin-2 OS=Mus musculus GN=Prdx2 PE=1 SV=3	PRDX2_MOUSE	Prdx2	22 kDa	13	6
1372	Adenylosuccinate synthetase isozyme 2 OS=Mus musculus GN=Adss PE=1 SV=2	PURA2_MOUSE	Adss	50 kDa							8	9
1373	RuvB-like 2 OS=Mus musculus GN=Ruvbl2 PE=1 SV=3	RUVB2_MOUSE	Ruvbl2	51 kDa								12	2
1374	Mannosyl-oligosaccharide 1,2-alpha-mannosidase IA OS=Mus musculus GN=Man1a1 PE=1 SV=1	MA1A1_MOUSE	Man1a1	73 kDa										13	2
1375	ATP-dependent RNA helicase DDX1 OS=Mus musculus GN=Ddx1 PE=1 SV=1	DDX1_MOUSE	Ddx1	83 kDa											9	2
1376	NADH dehydrogenase [ubiquinone] 1 beta subcomplex subunit 9 OS=Mus musculus GN=Ndufb9 PE=1 SV=3	NDUB9_MOUSE	Ndufb9	22 kDa	14
1377	Delta-1-pyrroline-5-carboxylate dehydrogenase, mitochondrial OS=Mus musculus GN=Aldh4a1 PE=1 SV=3	AL4A1_MOUSE	Aldh4a1	62 kDa									10
1378	Ragulator complex protein LAMTOR1 OS=Mus musculus GN=Lamtor1 PE=1 SV=1	LTOR1_MOUSE	Lamtor1	18 kDa	16
1379	60S ribosomal protein L18a OS=Mus musculus GN=Rpl18a PE=1 SV=1	RL18A_MOUSE (+1)	Rpl18a	21 kDa	16
1380	Copine-1 OS=Mus musculus GN=Cpne1 PE=1 SV=1	CPNE1_MOUSE	Cpne1	59 kDa									15
1381	40S ribosomal protein S15a OS=Mus musculus GN=Rps15a PE=1 SV=2	RS15A_MOUSE (+4)	Rps15a	15 kDa	12
1382	Ufm1-specific protease 2 OS=Mus musculus GN=Ufsp2 PE=1 SV=1	UFSP2_MOUSE	Ufsp2	53 kDa								8
1383	Active breakpoint cluster region-related protein OS=Mus musculus GN=Abr PE=1 SV=1	ABR_MOUSE	Abr	98 kDa												14
1384	Beta-mannosidase OS=Mus musculus GN=Manba PE=1 SV=1	MANBA_MOUSE	Manba	101 kDa												15
1385	60S ribosomal protein L21 OS=Capra hircus GN=RPL21 PE=2 SV=1	RL21_CAPHI	RPL21	19 kDa	11
1386	Trypsin-1 OS=Homo sapiens GN=PRSS1 PE=1 SV=1	TRY1_HUMAN	PRSS1	27 kDa											3
1387	Immunoglobulin superfamily member 6 OS=Mus musculus GN=Igsf6 PE=2 SV=1	IGSF6_MOUSE	Igsf6	26 kDa			2	5	2
1388	Docking protein 2 OS=Mus musculus GN=Dok2 PE=1 SV=1	DOK2_MOUSE	Dok2	46 kDa				2	6	3
1389	Activator of 90 kDa heat shock protein ATPase homolog 1 OS=Mus musculus GN=Ahsa1 PE=1 SV=2	AHSA1_MOUSE	Ahsa1	38 kDa						5	6
1390	Epidermal growth factor receptor kinase substrate 8 OS=Mus musculus GN=Eps8 PE=1 SV=2	EPS8_MOUSE	Eps8	92 kDa								3	2			6
1391	Protein YIF1B OS=Mus musculus GN=Yif1b PE=1 SV=2	YIF1B_MOUSE	Yif1b	34 kDa		2	5	7
1392	Vesicle transport through interaction with t-SNAREs homolog 1A OS=Mus musculus GN=Vti1a PE=1 SV=1	VTI1A_MOUSE	Vti1a	25 kDa			5
1393	Alpha-2A adrenergic receptor OS=Mus musculus GN=Adra2a PE=1 SV=1	ADA2A_MOUSE	Adra2a	49 kDa										8	4
1394	Eukaryotic translation initiation factor 3 subunit G OS=Mus musculus GN=Eif3g PE=1 SV=2	EIF3G_MOUSE	Eif3g	36 kDa							6	4
1395	High affinity immunoglobulin epsilon receptor subunit gamma OS=Mus musculus GN=Fcer1g PE=1 SV=1	FCERG_MOUSE	Fcer1g	10 kDa	10	2	2
1396	Sorting nexin-9 OS=Mus musculus GN=Snx9 PE=1 SV=1	SNX9_MOUSE	Snx9	67 kDa										11
1397	Protein canopy homolog 4 OS=Mus musculus GN=Cnpy4 PE=1 SV=1	CNPY4_MOUSE	Cnpy4	28 kDa		5	6	3
1398	Glucose-6-phosphatase 3 OS=Mus musculus GN=G6pc3 PE=1 SV=1	G6PC3_MOUSE	G6pc3	39 kDa		7	5	5
1399	Membrane-associated progesterone receptor component 1 OS=Mus musculus GN=Pgrmc1 PE=1 SV=4	PGRC1_MOUSE	Pgrmc1	22 kDa	3	6	5
1400	Uridine phosphorylase 1 OS=Mus musculus GN=Upp1 PE=1 SV=2	UPP1_MOUSE	Upp1	34 kDa			2	7	3
1401	Toll-like receptor 9 OS=Mus musculus GN=Tlr9 PE=1 SV=3	TLR9_MOUSE	Tlr9	116 kDa											7	3
1402	Serine/threonine-protein kinase OSR1 OS=Mus musculus GN=Oxsr1 PE=1 SV=1	OXSR1_MOUSE	Oxsr1	58 kDa									9	3
1403	Developmentally-regulated GTP-binding protein 2 OS=Mus musculus GN=Drg2 PE=1 SV=1	DRG2_MOUSE	Drg2	41 kDa						7	5
1404	Glucosamine-6-phosphate isomerase 1 OS=Mus musculus GN=Gnpda1 PE=1 SV=3	GNPI1_MOUSE	Gnpda1	33 kDa			4	3
1405	Tyrosine-protein phosphatase non-receptor type 7 OS=Mus musculus GN=Ptpn7 PE=1 SV=1	PTN7_MOUSE	Ptpn7	40 kDa						10	4
1406	Differentially expressed in FDCP 6 OS=Mus musculus GN=Def6 PE=1 SV=1	DEFI6_MOUSE	Def6	73 kDa										9	5
1407	Transcription elongation factor A protein 1 OS=Rattus norvegicus GN=Tcea1 PE=1 SV=1	TCEA1_RAT	Tcea1	34 kDa					8	4
1408	Carnitine O-acetyltransferase OS=Mus musculus GN=Crat PE=1 SV=3	CACP_MOUSE	Crat	71 kDa									6	7
1409	Complement component receptor 1-like protein OS=Mus musculus GN=Cr1l PE=1 SV=1	CR1L_MOUSE	Cr1l	54 kDa									9	7
1410	Mitochondrial Rho GTPase 2 OS=Mus musculus GN=Rhot2 PE=1 SV=1	MIRO2_MOUSE	Rhot2	69 kDa										3	14
1411	Plasminogen activator inhibitor 2, macrophage OS=Mus musculus GN=Serpinb2 PE=1 SV=1	PAI2_MOUSE	Serpinb2	46 kDa						4	13
1412	D-3-phosphoglycerate dehydrogenase OS=Mus musculus GN=Phgdh PE=1 SV=3	SERA_MOUSE	Phgdh	57 kDa								8	7
1413	Formin-binding protein 1 OS=Mus musculus GN=Fnbp1 PE=1 SV=2	FNBP1_MOUSE	Fnbp1	71 kDa										9	4
1414	Ectonucleoside triphosphate diphosphohydrolase 1 OS=Mus musculus GN=Entpd1 PE=1 SV=1	ENTP1_MOUSE	Entpd1	57 kDa											5	6
1415	Protein-glutamine gamma-glutamyltransferase K OS=Mus musculus GN=Tgm1 PE=1 SV=2	TGM1_MOUSE	Tgm1	90 kDa											5	7
1416	Pre-mRNA-splicing factor ATP-dependent RNA helicase DHX15 OS=Mus musculus GN=Dhx15 PE=1 SV=2	DHX15_MOUSE (+2)	Dhx15	91 kDa											5	7
1417	Alpha-galactosidase A OS=Mus musculus GN=Gla PE=1 SV=1	AGAL_MOUSE	Gla	48 kDa							5	9
1418	BRO1 domain-containing protein BROX OS=Mus musculus GN=Brox PE=1 SV=1	BROX_MOUSE	Brox	46 kDa							10	4
1419	DnaJ homolog subfamily B member 12 OS=Mus musculus GN=Dnajb12 PE=1 SV=2	DJB12_MOUSE	Dnajb12	42 kDa						4	7
1420	Vacuolar protein sorting-associated protein 45 OS=Mus musculus GN=Vps45 PE=1 SV=1	VPS45_MOUSE (+1)	Vps45	65 kDa									3	8
1421	Protein FAM162A OS=Mus musculus GN=Fam162a PE=1 SV=1	F162A_MOUSE	Fam162a	18 kDa	12
1422	NADH dehydrogenase [ubiquinone] 1 alpha subcomplex subunit 12 OS=Mus musculus GN=Ndufa12 PE=1 SV=2	NDUAC_MOUSE	Ndufa12	17 kDa	15
1423	Plasminogen receptor (KT) OS=Mus musculus GN=Plgrkt PE=1 SV=1	PLRKT_MOUSE	Plgrkt	17 kDa	17
1424	40S ribosomal protein S12 OS=Bos taurus GN=RPS12 PE=2 SV=1	RS12_BOVIN (+2)	RPS12	15 kDa	15
1425	Protein S100-A9 OS=Mus musculus GN=S100a9 PE=1 SV=3	S10A9_MOUSE	S100a9	13 kDa	14
1426	26S proteasome non-ATPase regulatory subunit 5 OS=Mus musculus GN=Psmd5 PE=1 SV=4	PSMD5_MOUSE	Psmd5	56 kDa								14
1427	CD180 antigen OS=Mus musculus GN=Cd180 PE=1 SV=2	CD180_MOUSE	Cd180	74 kDa												11
1428	Striatin OS=Mus musculus GN=Strn PE=1 SV=2	STRN_MOUSE	Strn	86 kDa												11
1429	Sorting nexin-3 OS=Bos taurus GN=SNX3 PE=2 SV=3	SNX3_BOVIN (+3)	SNX3	19 kDa	17
1430	NADH dehydrogenase [ubiquinone] 1 alpha subcomplex subunit 8 OS=Mus musculus GN=Ndufa8 PE=1 SV=3	NDUA8_MOUSE	Ndufa8	20 kDa	14
1431	Pre-B-cell leukemia transcription factor-interacting protein 1 OS=Mus musculus GN=Pbxip1 PE=1 SV=2	PBIP1_MOUSE	Pbxip1	81 kDa												13
1432	Serpin A3-1 OS=Bos taurus GN=SERPINA3-1 PE=1 SV=3	SPA31_BOVIN (+1)	SERPINA3-1	46 kDa		2	2							3
1433	Pituitary tumor-transforming gene 1 protein-interacting protein OS=Mus musculus GN=Pttg1ip PE=1 SV=1	PTTG_MOUSE	Pttg1ip	20 kDa				2		3
1434	ATP synthase subunit alpha, mitochondrial OS=Drosophila melanogaster GN=blw PE=1 SV=2	ATPA_DROME	blw	59 kDa								59
1435	RNA-binding protein FUS OS=Homo sapiens GN=FUS PE=1 SV=1	FUS_HUMAN	FUS	53 kDa								2	6	2
1436	Pyruvate kinase PKM OS=Gallus gallus GN=PKM PE=2 SV=2	KPYM_CHICK	PKM	58 kDa									59
1437	Lysophospholipid acyltransferase 5 OS=Mus musculus GN=Lpcat3 PE=1 SV=1	MBOA5_MOUSE	Lpcat3	56 kDa				3	6	4	4
1438	Solute carrier family 35 member E1 OS=Mus musculus GN=Slc35e1 PE=1 SV=2	S35E1_MOUSE	Slc35e1	44 kDa				3	4	6
1439	Progressive ankylosis protein homolog OS=Homo sapiens GN=ANKH PE=1 SV=2	ANKH_HUMAN	ANKH	54 kDa							9	2
1440	Acyl-CoA desaturase 2 OS=Mus musculus GN=Scd2 PE=1 SV=2	ACOD2_MOUSE	Scd2	41 kDa				4	5
1441	Acyl-protein thioesterase 1 OS=Mus musculus GN=Lypla1 PE=1 SV=1	LYPA1_MOUSE (+1)	Lypla1	25 kDa	3	4	2
1442	Protein unc-119 homolog B OS=Mus musculus GN=Unc119b PE=1 SV=1	U119B_MOUSE	Unc119b	28 kDa			6	6
1443	Acidic leucine-rich nuclear phosphoprotein 32 family member B OS=Mus musculus GN=Anp32b PE=1 SV=1	AN32B_MOUSE	Anp32b	31 kDa				5	8	3
1444	Haloacid dehalogenase-like hydrolase domain-containing protein 3 OS=Mus musculus GN=Hdhd3 PE=1 SV=1	HDHD3_MOUSE	Hdhd3	28 kDa		5	2	4
1445	m-AAA protease-interacting protein 1, mitochondrial OS=Mus musculus GN=Maip1 PE=1 SV=1	MAIP1_MOUSE	Maip1	33 kDa	3	6	7
1446	2'-5'-oligoadenylate synthase 1A OS=Mus musculus GN=Oas1a PE=1 SV=2	OAS1A_MOUSE	Oas1a	42 kDa					4	7	4
1447	Ras-related protein Rab-43 OS=Mus musculus GN=Rab43 PE=1 SV=1	RAB43_MOUSE	Rab43	23 kDa	6	10	6
1448	Surfeit locus protein 1 OS=Mus musculus GN=Surf1 PE=1 SV=3	SURF1_MOUSE	Surf1	35 kDa		2	5	5
1449	Ubiquitin-conjugating enzyme E2 K OS=Mus musculus GN=Ube2k PE=1 SV=3	UBE2K_MOUSE (+2)	Ube2k	22 kDa	4	6	2
1450	L-amino-acid oxidase OS=Mus musculus GN=Il4i1 PE=1 SV=1	OXLA_MOUSE	Il4i1	70 kDa								3	8		2
1451	Signal transducer and transcription activator 6 OS=Mus musculus GN=Stat6 PE=1 SV=2	STAT6_MOUSE	Stat6	93 kDa										2		9
1452	Citrate lyase subunit beta-like protein, mitochondrial OS=Mus musculus GN=Clybl PE=1 SV=2	CLYBL_MOUSE	Clybl	38 kDa				5	6
1453	Vacuolar protein sorting-associated protein 26A OS=Mus musculus GN=Vps26a PE=1 SV=1	VP26A_MOUSE	Vps26a	38 kDa					6	5
1454	[Pyruvate dehydrogenase (acetyl-transferring)] kinase isozyme 1, mitochondrial OS=Mus musculus GN=Pdk1 PE=1 SV=2	PDK1_MOUSE	Pdk1	49 kDa							9	5
1455	Thymidylate synthase OS=Mus musculus GN=Tyms PE=1 SV=1	TYSY_MOUSE	Tyms	35 kDa				7	7
1456	Zinc transporter 7 OS=Mus musculus GN=Slc30a7 PE=1 SV=1	ZNT7_MOUSE	Slc30a7	42 kDa				8	5
1457	Actin-1 OS=Lumbricus terrestris GN=ACT1 PE=2 SV=1	ACT1_LUMTE (+1)	ACT1	42 kDa						205
1458	Acyl-protein thioesterase 2 OS=Mus musculus GN=Lypla2 PE=1 SV=1	LYPA2_MOUSE (+2)	Lypla2	25 kDa	3	10
1459	Three-prime repair exonuclease 1 OS=Mus musculus GN=Trex1 PE=1 SV=2	TREX1_MOUSE	Trex1	34 kDa					11
1460	Transmembrane 9 superfamily member 4 OS=Mus musculus GN=Tm9sf4 PE=1 SV=1	TM9S4_MOUSE	Tm9sf4	75 kDa								4	7
1461	ER membrane protein complex subunit 8 OS=Mus musculus GN=Emc8 PE=1 SV=1	EMC8_MOUSE	Emc8	23 kDa	5	7
1462	Ancient ubiquitous protein 1 OS=Mus musculus GN=Aup1 PE=1 SV=1	AUP1_MOUSE	Aup1	46 kDa							11	5
1463	Eukaryotic peptide chain release factor GTP-binding subunit ERF3A OS=Mus musculus GN=Gspt1 PE=1 SV=2	ERF3A_MOUSE	Gspt1	69 kDa											13
1464	Lysosome membrane protein 2 OS=Mus musculus GN=Scarb2 PE=1 SV=3	SCRB2_MOUSE	Scarb2	54 kDa										2	13
1465	Eukaryotic translation initiation factor 2 subunit 2 OS=Mus musculus GN=Eif2s2 PE=1 SV=1	IF2B_MOUSE	Eif2s2	38 kDa							3	9
1466	Malate dehydrogenase, mitochondrial OS=Pongo abelii GN=MDH2 PE=2 SV=1	MDHM_PONAB	MDH2	36 kDa					131
1467	Golgi SNAP receptor complex member 1 OS=Mus musculus GN=Gosr1 PE=1 SV=2	GOSR1_MOUSE	Gosr1	28 kDa		3	5
1468	Arf-GAP with coiled-coil, ANK repeat and PH domain-containing protein 2 OS=Mus musculus GN=Acap2 PE=1 SV=2	ACAP2_MOUSE	Acap2	87 kDa											8	6
1469	Evolutionarily conserved signaling intermediate in Toll pathway, mitochondrial OS=Mus musculus GN=Ecsit PE=1 SV=2	ECSIT_MOUSE	Ecsit	50 kDa							5	7
1470	Nucleobindin-1 OS=Mus musculus GN=Nucb1 PE=1 SV=2	NUCB1_MOUSE	Nucb1	53 kDa									11	2
1471	Phosphomannomutase 2 OS=Mus musculus GN=Pmm2 PE=1 SV=1	PMM2_MOUSE	Pmm2	28 kDa		4	3
1472	COP9 signalosome complex subunit 4 OS=Mus musculus GN=Cops4 PE=1 SV=1	CSN4_MOUSE	Cops4	46 kDa						10	5
1473	Phosphatidylethanolamine-binding protein 1 OS=Mus musculus GN=Pebp1 PE=1 SV=3	PEBP1_MOUSE	Pebp1	21 kDa	11	5
1474	Trifunctional purine biosynthetic protein adenosine-3 OS=Mus musculus GN=Gart PE=1 SV=3	PUR2_MOUSE	Gart	108 kDa								6				7
1475	28S ribosomal protein S35, mitochondrial OS=Mus musculus GN=Mrps35 PE=1 SV=2	RT35_MOUSE	Mrps35	36 kDa					7	8
1476	GTP-binding protein SAR1b OS=Mus musculus GN=Sar1b PE=1 SV=1	SAR1B_MOUSE (+3)	Sar1b	22 kDa	5	8
1477	Endoplasmic reticulum metallopeptidase 1 OS=Mus musculus GN=Ermp1 PE=1 SV=2	ERMP1_MOUSE	Ermp1	100 kDa										2	12
1478	GMP synthase [glutamine-hydrolyzing] OS=Mus musculus GN=Gmps PE=1 SV=2	GUAA_MOUSE	Gmps	77 kDa										9	2
1479	Mitochondrial fission 1 protein OS=Mus musculus GN=Fis1 PE=1 SV=1	FIS1_MOUSE	Fis1	17 kDa	12
1480	Succinate dehydrogenase cytochrome b560 subunit, mitochondrial OS=Mus musculus GN=Sdhc PE=1 SV=1	C560_MOUSE	Sdhc	18 kDa	14
1481	Argininosuccinate lyase OS=Mus musculus GN=Asl PE=1 SV=1	ARLY_MOUSE	Asl	52 kDa								15
1482	Protein OS-9 OS=Mus musculus GN=Os9 PE=1 SV=2	OS9_MOUSE	Os9	76 kDa											14
1483	Far upstream element-binding protein 2 OS=Mus musculus GN=Khsrp PE=1 SV=2	FUBP2_MOUSE (+1)	Khsrp	77 kDa											12
1484	ATP synthase subunit e, mitochondrial OS=Mus musculus GN=Atp5i PE=1 SV=2	ATP5I_MOUSE	Atp5i	8 kDa	14
1485	Methionine--tRNA ligase, cytoplasmic OS=Mus musculus GN=Mars PE=1 SV=1	SYMC_MOUSE	Mars	101 kDa												17
1486	NADH dehydrogenase [ubiquinone] 1 alpha subcomplex subunit 13 OS=Mus musculus GN=Ndufa13 PE=1 SV=3	NDUAD_MOUSE	Ndufa13	17 kDa	16
1487	60S ribosomal protein L26 OS=Mus musculus GN=Rpl26 PE=1 SV=1	RL26_MOUSE (+3)	Rpl26	17 kDa	14
1488	40S ribosomal protein S18 OS=Mus musculus GN=Rps18 PE=1 SV=3	RS18_MOUSE (+6)	Rps18	18 kDa	12
1489	Lamin-B receptor OS=Mus musculus GN=Lbr PE=1 SV=2	LBR_MOUSE	Lbr	71 kDa							5	3	5
1490	Pro-interleukin-16 OS=Mus musculus GN=Il16 PE=1 SV=3	IL16_MOUSE	Il16	141 kDa								5	3	3
1491	Actin-105 (Fragment) OS=Solanum lycopersicum PE=3 SV=1	ACT4_SOLLC		37 kDa							70
1492	Low affinity immunoglobulin gamma Fc region receptor II OS=Mus musculus GN=Fcgr2 PE=1 SV=2	FCGR2_MOUSE	Fcgr2	37 kDa								2	5	6
1493	Sepiapterin reductase OS=Mus musculus GN=Spr PE=1 SV=1	SPRE_MOUSE	Spr	28 kDa		8	5
1494	Torsin-1A OS=Mus musculus GN=Tor1a PE=1 SV=1	TOR1A_MOUSE	Tor1a	38 kDa					6	5
1495	Platelet-activating factor acetylhydrolase IB subunit beta OS=Bos taurus GN=PAFAH1B2 PE=1 SV=1	PA1B2_BOVIN (+2)	PAFAH1B2	26 kDa		4	4	6
1496	Serine/threonine-protein phosphatase PP1-beta catalytic subunit OS=Mus musculus GN=Ppp1cb PE=1 SV=3	PP1B_MOUSE (+8)	Ppp1cb	37 kDa					42	27
1497	Actin OS=Encephalitozoon cuniculi (strain GB-M1) GN=ECU01_0460 PE=1 SV=2	ACT_ENCCU	ECU01_0460	42 kDa					13		38
1498	Protein SCO1 homolog, mitochondrial OS=Mus musculus GN=Sco1 PE=1 SV=1	SCO1_MOUSE	Sco1	32 kDa		2	5	7
1499	Syntaxin-16 OS=Mus musculus GN=Stx16 PE=1 SV=3	STX16_MOUSE	Stx16	37 kDa					4	8	2
1500	Histone H2AX OS=Mus musculus GN=H2afx PE=1 SV=2	H2AX_MOUSE	H2afx	15 kDa	28	10	7
1501	Reticulon-4-interacting protein 1, mitochondrial OS=Mus musculus GN=Rtn4ip1 PE=1 SV=2	RT4I1_MOUSE	Rtn4ip1	43 kDa					4	8
1502	Rho-related GTP-binding protein RhoF OS=Mus musculus GN=Rhof PE=1 SV=1	RHOF_MOUSE	Rhof	24 kDa	2	8
1503	Actin, non-muscle 6.2 OS=Hydra vulgaris PE=3 SV=1	ACT_HYDVU		42 kDa						218
1504	Transmembrane protein 135 OS=Mus musculus GN=Tmem135 PE=2 SV=1	TM135_MOUSE	Tmem135	52 kDa					3	6
1505	Dehydrogenase/reductase SDR family member on chromosome X homolog OS=Mus musculus GN=Dhrsx PE=1 SV=2	DHRSX_MOUSE	Dhrsx	36 kDa				8	7
1506	SUMO-activating enzyme subunit 1 OS=Mus musculus GN=Sae1 PE=1 SV=1	SAE1_MOUSE	Sae1	39 kDa						6	3
1507	Protein VAC14 homolog OS=Mus musculus GN=Vac14 PE=1 SV=1	VAC14_MOUSE	Vac14	88 kDa											8	5
1508	Pentatricopeptide repeat-containing protein 2, mitochondrial OS=Mus musculus GN=Ptcd2 PE=1 SV=1	PTCD2_MOUSE	Ptcd2	44 kDa					9
1509	Endoplasmic reticulum-Golgi intermediate compartment protein 1 OS=Mus musculus GN=Ergic1 PE=1 SV=1	ERGI1_MOUSE	Ergic1	33 kDa				6	5
1510	60S ribosomal protein L27 OS=Mus musculus GN=Rpl27 PE=1 SV=2	RL27_MOUSE (+8)	Rpl27	16 kDa	14
1511	Heat shock 70 kDa protein 1 OS=Oryzias latipes PE=3 SV=1	HSP71_ORYLA		70 kDa										42	11
1512	Eukaryotic initiation factor 4A-III OS=Mus musculus GN=Eif4a3 PE=1 SV=3	IF4A3_MOUSE	Eif4a3	47 kDa							10	14
1513	2-aminoethanethiol dioxygenase OS=Mus musculus GN=Ado PE=1 SV=2	AEDO_MOUSE	Ado	28 kDa				6
1514	Ankyrin repeat domain-containing protein 13A OS=Mus musculus GN=Ankrd13a PE=1 SV=2	AN13A_MOUSE	Ankrd13a	67 kDa										11	3
1515	ATP-binding cassette sub-family D member 2 OS=Mus musculus GN=Abcd2 PE=1 SV=1	ABCD2_MOUSE	Abcd2	83 kDa										5	8
1516	Acetyl-coenzyme A transporter 1 OS=Mus musculus GN=Slc33a1 PE=1 SV=1	ACATN_MOUSE	Slc33a1	61 kDa							7	9
1517	Bleomycin hydrolase OS=Mus musculus GN=Blmh PE=1 SV=1	BLMH_MOUSE	Blmh	53 kDa							3	9
1518	Ferritin light chain 1 OS=Mus musculus GN=Ftl1 PE=1 SV=2	FRIL1_MOUSE	Ftl1	21 kDa	10	6
1519	Nicotinamide phosphoribosyltransferase OS=Mus musculus GN=Nampt PE=1 SV=1	NAMPT_MOUSE	Nampt	55 kDa								6	4
1520	Protein SEC13 homolog OS=Mus musculus GN=Sec13 PE=1 SV=3	SEC13_MOUSE	Sec13	36 kDa					10	4
1521	Probable arginine--tRNA ligase, mitochondrial OS=Mus musculus GN=Rars2 PE=1 SV=1	SYRM_MOUSE	Rars2	65 kDa									11	3
1522	CCA tRNA nucleotidyltransferase 1, mitochondrial OS=Mus musculus GN=Trnt1 PE=1 SV=1	TRNT1_MOUSE	Trnt1	50 kDa							11	3
1523	Endophilin-B1 OS=Mus musculus GN=Sh3glb1 PE=1 SV=1	SHLB1_MOUSE (+1)	Sh3glb1	41 kDa						9	4
1524	WD repeat and FYVE domain-containing protein 1 OS=Mus musculus GN=Wdfy1 PE=1 SV=1	WDFY1_MOUSE	Wdfy1	46 kDa						2	9
1525	Cytoplasmic dynein 1 light intermediate chain 2 OS=Mus musculus GN=Dync1li2 PE=1 SV=2	DC1L2_MOUSE	Dync1li2	54 kDa								10	3
1526	Mitofusin-1 OS=Mus musculus GN=Mfn1 PE=1 SV=3	MFN1_MOUSE	Mfn1	84 kDa											12	2
1527	Bifunctional coenzyme A synthase OS=Mus musculus GN=Coasy PE=1 SV=2	COASY_MOUSE	Coasy	62 kDa									12
1528	Cytochrome c, somatic OS=Mus musculus GN=Cycs PE=1 SV=2	CYC_MOUSE (+1)	Cycs	12 kDa	9
1529	Protoporphyrinogen oxidase OS=Mus musculus GN=Ppox PE=1 SV=1	PPOX_MOUSE	Ppox	51 kDa								15
1530	Uncharacterized protein C18orf8 homolog OS=Mus musculus GN=Mic1 PE=2 SV=1	MIC1_MOUSE	Mic1	75 kDa										12
1531	Amine oxidase [flavin-containing] A OS=Mus musculus GN=Maoa PE=1 SV=3	AOFA_MOUSE	Maoa	60 kDa									12
1532	Mitochondrial import receptor subunit TOM22 homolog OS=Mus musculus GN=Tomm22 PE=1 SV=3	TOM22_MOUSE	Tomm22	16 kDa	13
1533	Alanine--tRNA ligase, cytoplasmic OS=Mus musculus GN=Aars PE=1 SV=1	SYAC_MOUSE	Aars	107 kDa												12
1534	Procollagen-lysine,2-oxoglutarate 5-dioxygenase 1 OS=Mus musculus GN=Plod1 PE=1 SV=1	PLOD1_MOUSE	Plod1	84 kDa											12
1535	Protein kinase C beta type OS=Mus musculus GN=Prkcb PE=1 SV=4	KPCB_MOUSE (+2)	Prkcb	77 kDa											11
1536	Transcription factor BTF3 OS=Mus musculus GN=Btf3 PE=1 SV=3	BTF3_MOUSE (+1)	Btf3	22 kDa	13
1537	Presequence protease, mitochondrial OS=Mus musculus GN=Pitrm1 PE=1 SV=1	PREP_MOUSE	Pitrm1	117 kDa												14
1538	40S ribosomal protein S17 OS=Mus musculus GN=Rps17 PE=1 SV=2	RS17_MOUSE (+8)	Rps17	16 kDa	14
1539	C-type lectin domain family 5 member A OS=Mus musculus GN=Clec5a PE=1 SV=2	CLC5A_MOUSE	Clec5a	22 kDa	3							3
1540	Keratin, type II cytoskeletal 2 epidermal OS=Rattus norvegicus GN=Krt2 PE=3 SV=1	K22E_RAT	Krt2	69 kDa											6
1541	Actin (Fragment) OS=Calanus finmarchicus PE=2 SV=1	ACT_CALFI		31 kDa							60
1542	2,3-bisphosphoglycerate-dependent phosphoglycerate mutase OS=Baumannia cicadellinicola subsp. Homalodisca coagulata GN=gpmA PE=3 SV=1	GPMA_BAUCH	gpmA	28 kDa			8
1543	2,3-bisphosphoglycerate-dependent phosphoglycerate mutase OS=Paraburkholderia phymatum (strain DSM 17167 / CIP 108236 / LMG 21445 / STM815) GN=gpmA PE=3 SV=1	GPMA_PARP8	gpmA	28 kDa						2
1544	Phosphatidylserine decarboxylase proenzyme, mitochondrial OS=Mus musculus GN=Pisd PE=2 SV=1	PISD_MOUSE	Pisd	46 kDa			2		8
1545	Polypyrimidine tract-binding protein 3 OS=Mus musculus GN=Ptbp3 PE=1 SV=1	PTBP3_MOUSE	Ptbp3	57 kDa								6	8
1546	Alpha-adducin OS=Mus musculus GN=Add1 PE=1 SV=2	ADDA_MOUSE	Add1	81 kDa								2	6			2
1547	Melanoma inhibitory activity protein 2 OS=Mus musculus GN=Mia2 PE=1 SV=3	MIA2_MOUSE	Mia2	156 kDa									3	5	2	3
1548	Major facilitator superfamily domain-containing protein 1 OS=Mus musculus GN=Mfsd1 PE=1 SV=1	MFSD1_MOUSE	Mfsd1	51 kDa			2	5	5
1549	Epimerase family protein SDR39U1 OS=Mus musculus GN=Sdr39u1 PE=1 SV=1	D39U1_MOUSE	Sdr39u1	33 kDa			5	3
1550	Protein ABHD17B OS=Mus musculus GN=Abhd17b PE=1 SV=1	AB17B_MOUSE (+1)	Abhd17b	32 kDa			4	4
1551	Cystine/glutamate transporter OS=Mus musculus GN=Slc7a11 PE=1 SV=1	XCT_MOUSE	Slc7a11	55 kDa					3	3
1552	Serine/threonine-protein kinase MARK2 OS=Mus musculus GN=Mark2 PE=1 SV=3	MARK2_MOUSE	Mark2	86 kDa											11
1553	Nucleosome assembly protein 1-like 4 OS=Mus musculus GN=Nap1l4 PE=1 SV=1	NP1L4_MOUSE (+1)	Nap1l4	43 kDa									12
1554	ER membrane protein complex subunit 10 OS=Mus musculus GN=Emc10 PE=2 SV=2	EMC10_MOUSE	Emc10	27 kDa		4	6
1555	Tyrosine-protein phosphatase non-receptor type 12 OS=Mus musculus GN=Ptpn12 PE=1 SV=3	PTN12_MOUSE	Ptpn12	87 kDa							3	8
1556	39S ribosomal protein L2, mitochondrial OS=Rattus norvegicus GN=Mrpl2 PE=2 SV=1	RM02_RAT	Mrpl2	33 kDa		3	4	6
1557	Histone H1.1 OS=Mus musculus GN=Hist1h1a PE=1 SV=2	H11_MOUSE	Hist1h1a	22 kDa			4	8	7
1558	5'(3')-deoxyribonucleotidase, cytosolic type OS=Mus musculus GN=Nt5c PE=1 SV=1	NT5C_MOUSE	Nt5c	23 kDa	4	8	3
1559	Endonuclease G, mitochondrial OS=Mus musculus GN=Endog PE=1 SV=1	NUCG_MOUSE	Endog	32 kDa		4	7	2
1560	Lactoylglutathione lyase OS=Mus musculus GN=Glo1 PE=1 SV=3	LGUL_MOUSE	Glo1	21 kDa	2	7	4
1561	Acid sphingomyelinase-like phosphodiesterase 3a OS=Mus musculus GN=Smpdl3a PE=1 SV=2	ASM3A_MOUSE	Smpdl3a	50 kDa							2	8	3
1562	Ras association domain-containing protein 4 OS=Mus musculus GN=Rassf4 PE=1 SV=1	RASF4_MOUSE	Rassf4	37 kDa					2	7	3
1563	Histone H2A.V OS=Mus musculus GN=H2afv PE=1 SV=3	H2AV_MOUSE (+17)	H2afv	14 kDa	9		3
1564	L-lactate dehydrogenase A chain OS=Rattus norvegicus GN=Ldha PE=1 SV=1	LDHA_RAT	Ldha	36 kDa					122	53
1565	Acetyl-CoA acetyltransferase, cytosolic OS=Mus musculus GN=Acat2 PE=1 SV=2	THIC_MOUSE	Acat2	41 kDa						6	3
1566	Armadillo repeat-containing protein 1 OS=Mus musculus GN=Armc1 PE=1 SV=1	ARMC1_MOUSE	Armc1	31 kDa					6	7
1567	Syntaxin-2 OS=Rattus norvegicus GN=Stx2 PE=1 SV=2	STX2_RAT	Stx2	33 kDa				5	6
1568	Acyl-coenzyme A thioesterase 6 OS=Mus musculus GN=Acot6 PE=1 SV=1	ACOT6_MOUSE	Acot6	47 kDa							11	3
1569	G protein-coupled receptor kinase 6 OS=Mus musculus GN=Grk6 PE=1 SV=1	GRK6_MOUSE	Grk6	66 kDa										10	2
1570	Pyruvate dehydrogenase protein X component, mitochondrial OS=Mus musculus GN=Pdhx PE=1 SV=1	ODPX_MOUSE	Pdhx	54 kDa								5
1571	Signal recognition particle 54 kDa protein OS=Mus musculus GN=Srp54 PE=1 SV=2	SRP54_MOUSE (+6)	Srp54	56 kDa								5	2
1572	Receptor expression-enhancing protein 5 OS=Rattus norvegicus GN=Reep5 PE=1 SV=1	REEP5_RAT	Reep5	21 kDa	13
1573	Hyccin OS=Mus musculus GN=Fam126a PE=1 SV=3	HYCCI_MOUSE	Fam126a	57 kDa								7	6
1574	Protein-L-isoaspartate(D-aspartate) O-methyltransferase OS=Mus musculus GN=Pcmt1 PE=1 SV=3	PIMT_MOUSE	Pcmt1	25 kDa		9	4
1575	Nuclear factor NF-kappa-B p105 subunit OS=Mus musculus GN=Nfkb1 PE=1 SV=2	NFKB1_MOUSE	Nfkb1	106 kDa							9	3
1576	Collagen alpha-1(I) chain OS=Mammut americanum GN=COL1A1 PE=1 SV=4	CO1A1_MAMAE	COL1A1	95 kDa		3		3
1577	Serine/threonine-protein phosphatase 2B catalytic subunit alpha isoform OS=Mus musculus GN=Ppp3ca PE=1 SV=1	PP2BA_MOUSE (+1)	Ppp3ca	59 kDa									9
1578	cAMP-dependent protein kinase type II-beta regulatory subunit OS=Mus musculus GN=Prkar2b PE=1 SV=3	KAP3_MOUSE (+1)	Prkar2b	46 kDa								10
1579	Cysteine and histidine-rich domain-containing protein 1 OS=Mus musculus GN=Chordc1 PE=1 SV=1	CHRD1_MOUSE	Chordc1	37 kDa					7	6
1580	Erlin-1 OS=Mus musculus GN=Erlin1 PE=1 SV=1	ERLN1_MOUSE	Erlin1	39 kDa						8	10
1581	Serine/threonine-protein kinase Nek7 OS=Rattus norvegicus GN=Nek7 PE=2 SV=1	NEK7_RAT	Nek7	35 kDa				7	4
1582	28S ribosomal protein S15, mitochondrial OS=Mus musculus GN=Mrps15 PE=1 SV=2	RT15_MOUSE	Mrps15	29 kDa		10	5
1583	NADH dehydrogenase [ubiquinone] 1 beta subcomplex subunit 4 OS=Mus musculus GN=Ndufb4 PE=1 SV=3	NDUB4_MOUSE	Ndufb4	15 kDa	8	4
1584	Regulator of microtubule dynamics protein 3 OS=Mus musculus GN=Rmdn3 PE=1 SV=2	RMD3_MOUSE	Rmdn3	52 kDa									10	3
1585	Corticosteroid 11-beta-dehydrogenase isozyme 1 OS=Mus musculus GN=Hsd11b1 PE=1 SV=3	DHI1_MOUSE	Hsd11b1	32 kDa				3	6
1586	Protein transport protein Sec24A OS=Mus musculus GN=Sec24a PE=1 SV=1	SC24A_MOUSE	Sec24a	119 kDa											9	2
1587	Ras-related protein Rab-22A OS=Mus musculus GN=Rab22a PE=1 SV=2	RB22A_MOUSE	Rab22a	22 kDa	12	2
1588	GDP-fucose protein O-fucosyltransferase 1 OS=Mus musculus GN=Pofut1 PE=1 SV=1	OFUT1_MOUSE	Pofut1	45 kDa							10
1589	Importin subunit alpha-3 OS=Mus musculus GN=Kpna4 PE=1 SV=1	IMA3_MOUSE (+1)	Kpna4	58 kDa									13
1590	Sec1 family domain-containing protein 2 OS=Mus musculus GN=Scfd2 PE=1 SV=1	SCFD2_MOUSE	Scfd2	75 kDa										9
1591	DnaJ homolog subfamily C member 7 OS=Mus musculus GN=Dnajc7 PE=1 SV=2	DNJC7_MOUSE	Dnajc7	56 kDa									11
1592	RNA-binding protein 3 OS=Mus musculus GN=Rbm3 PE=1 SV=1	RBM3_MOUSE	Rbm3	17 kDa	13
1593	40S ribosomal protein S13 OS=Mus musculus GN=Rps13 PE=1 SV=2	RS13_MOUSE (+6)	Rps13	17 kDa	10
1594	ATP-citrate synthase OS=Rattus norvegicus GN=Acly PE=1 SV=1	ACLY_RAT	Acly	121 kDa												7
1595	Acyl-CoA synthetase family member 3, mitochondrial OS=Mus musculus GN=Acsf3 PE=1 SV=2	ACSF3_MOUSE	Acsf3	65 kDa									9
1596	Stefin-1 OS=Mus musculus GN=Stfa1 PE=3 SV=1	CYT1_MOUSE	Stfa1	11 kDa	8
1597	Cystatin-C OS=Mus musculus GN=Cst3 PE=1 SV=2	CYTC_MOUSE	Cst3	16 kDa	13
1598	Bifunctional polynucleotide phosphatase/kinase OS=Mus musculus GN=Pnkp PE=1 SV=2	PNKP_MOUSE	Pnkp	57 kDa									13
1599	60S ribosomal protein L23a OS=Mus musculus GN=Rpl23a PE=1 SV=1	RL23A_MOUSE (+3)	Rpl23a	18 kDa	14
1600	60S ribosomal protein L24 OS=Mus musculus GN=Rpl24 PE=1 SV=2	RL24_MOUSE (+5)	Rpl24	18 kDa	9
1601	39S ribosomal protein L13, mitochondrial OS=Mus musculus GN=Mrpl13 PE=1 SV=1	RM13_MOUSE	Mrpl13	21 kDa	14
1602	40S ribosomal protein S16 OS=Mus musculus GN=Rps16 PE=1 SV=4	RS16_MOUSE (+4)	Rps16	16 kDa	13
1603	40S ribosomal protein S23 OS=Mus musculus GN=Rps23 PE=1 SV=3	RS23_MOUSE (+6)	Rps23	16 kDa	11
1604	Phosphate-binding protein PstS OS=Escherichia coli (strain K12) GN=pstS PE=1 SV=1	PSTS_ECOLI (+1)	pstS	37 kDa	2
1605	Protein YIPF5 OS=Mus musculus GN=Yipf5 PE=1 SV=1	YIPF5_MOUSE	Yipf5	28 kDa		3	3
1606	Cathepsin D OS=Canis lupus familiaris GN=CTSD PE=2 SV=1	CATD_CANLF	CTSD	44 kDa						11	11
1607	Signal recognition particle subunit SRP68 OS=Homo sapiens GN=SRP68 PE=1 SV=2	SRP68_HUMAN	SRP68	71 kDa										7
1608	Serine/threonine-protein phosphatase 2A 56 kDa regulatory subunit gamma isoform OS=Mus musculus GN=Ppp2r5c PE=1 SV=2	2A5G_MOUSE	Ppp2r5c	61 kDa								5	2
1609	Palladin OS=Mus musculus GN=Palld PE=1 SV=2	PALLD_MOUSE	Palld	152 kDa								2	5	2	3
1610	Actin-6 (Fragment) OS=Diphyllobothrium dendriticum GN=ACT6 PE=2 SV=1	ACT6_DIPDE	ACT6	42 kDa							132	60
1611	Equilibrative nucleoside transporter 1 OS=Mus musculus GN=Slc29a1 PE=1 SV=3	S29A1_MOUSE	Slc29a1	50 kDa								3	4	2
1612	Programmed cell death 1 ligand 2 OS=Mus musculus GN=Pdcd1lg2 PE=1 SV=1	PD1L2_MOUSE	Pdcd1lg2	28 kDa								5	3
1613	GDP-fucose transporter 1 OS=Mus musculus GN=Slc35c1 PE=2 SV=1	FUCT1_MOUSE	Slc35c1	40 kDa		4	4	4
1614	Caprin-1 OS=Mus musculus GN=Caprin1 PE=1 SV=2	CAPR1_MOUSE (+1)	Caprin1	78 kDa									7
1615	PML-RARA-regulated adapter molecule 1 OS=Mus musculus GN=Pram1 PE=1 SV=2	PRAM_MOUSE	Pram1	76 kDa										2	5
1616	Stromal interaction molecule 1 OS=Mus musculus GN=Stim1 PE=1 SV=2	STIM1_MOUSE	Stim1	78 kDa										5	5
1617	Latexin OS=Mus musculus GN=Lxn PE=1 SV=2	LXN_MOUSE	Lxn	25 kDa		4	8
1618	Estradiol 17-beta-dehydrogenase 8 OS=Mus musculus GN=Hsd17b8 PE=1 SV=2	DHB8_MOUSE	Hsd17b8	27 kDa		3	5	6
1619	Glutamate--cysteine ligase regulatory subunit OS=Mus musculus GN=Gclm PE=1 SV=1	GSH0_MOUSE (+1)	Gclm	31 kDa		4	4	4
1620	Transmembrane protein 189 OS=Mus musculus GN=Tmem189 PE=1 SV=1	TM189_MOUSE	Tmem189	31 kDa		5	4	2
1621	Cathepsin G OS=Mus musculus GN=Ctsg PE=1 SV=2	CATG_MOUSE	Ctsg	29 kDa	2	5	4
1622	Epithelial cell adhesion molecule OS=Mus musculus GN=Epcam PE=1 SV=1	EPCAM_MOUSE	Epcam	35 kDa					4	8	2
1623	Rho guanine nucleotide exchange factor 6 OS=Mus musculus GN=Arhgef6 PE=1 SV=1	ARHG6_MOUSE	Arhgef6	87 kDa										4		4
1624	Vacuole membrane protein 1 OS=Mus musculus GN=Vmp1 PE=1 SV=2	VMP1_MOUSE	Vmp1	46 kDa							5
1625	Nucleoside diphosphate-linked moiety X motif 19 OS=Mus musculus GN=Nudt19 PE=1 SV=2	NUD19_MOUSE	Nudt19	40 kDa						8
1626	Protein NipSnap homolog 1 OS=Mus musculus GN=Nipsnap1 PE=1 SV=1	NIPS1_MOUSE	Nipsnap1	33 kDa		3	10
1627	Cleavage and polyadenylation specificity factor subunit 5 OS=Mus musculus GN=Nudt21 PE=1 SV=1	CPSF5_MOUSE (+2)	Nudt21	26 kDa		5
1628	Sigma non-opioid intracellular receptor 1 OS=Mus musculus GN=Sigmar1 PE=1 SV=1	SGMR1_MOUSE	Sigmar1	25 kDa	2	4
1629	Tumor necrosis factor alpha-induced protein 8 OS=Mus musculus GN=Tnfaip8 PE=1 SV=1	TFIP8_MOUSE	Tnfaip8	23 kDa	8
1630	Ras-related protein R-Ras2 OS=Mus musculus GN=Rras2 PE=1 SV=1	RRAS2_MOUSE (+1)	Rras2	23 kDa	6	9
1631	Elongation factor 1-alpha, oocyte form OS=Xenopus laevis GN=eef1ao PE=1 SV=1	EF1A2_XENLA	eef1ao	50 kDa								32
1632	Carbonic anhydrase 5B, mitochondrial OS=Mus musculus GN=Ca5b PE=1 SV=2	CAH5B_MOUSE (+1)	Ca5b	37 kDa				6	4
1633	1-acyl-sn-glycerol-3-phosphate acyltransferase delta OS=Mus musculus GN=Agpat4 PE=1 SV=1	PLCD_MOUSE (+1)	Agpat4	44 kDa					10
1634	Ras-related protein Rab-12 OS=Mus musculus GN=Rab12 PE=1 SV=3	RAB12_MOUSE	Rab12	27 kDa		9	7
1635	Malonyl-CoA-acyl carrier protein transacylase, mitochondrial OS=Mus musculus GN=Mcat PE=1 SV=3	FABD_MOUSE	Mcat	42 kDa						9
1636	Nuclear protein localization protein 4 homolog OS=Mus musculus GN=Nploc4 PE=1 SV=3	NPL4_MOUSE	Nploc4	68 kDa										9
1637	Anamorsin OS=Mus musculus GN=Ciapin1 PE=1 SV=1	CPIN1_MOUSE	Ciapin1	33 kDa					6	6
1638	Pyruvate dehydrogenase phosphatase regulatory subunit, mitochondrial OS=Mus musculus GN=Pdpr PE=1 SV=1	PDPR_MOUSE	Pdpr	99 kDa											5	7
1639	Zinc transporter SLC39A7 OS=Mus musculus GN=Slc39a7 PE=1 SV=2	S39A7_MOUSE	Slc39a7	51 kDa							9	3
1640	ER membrane protein complex subunit 7 OS=Mus musculus GN=Emc7 PE=1 SV=1	EMC7_MOUSE	Emc7	26 kDa	8	2
1641	Proteasome subunit beta type-8 OS=Mus musculus GN=Psmb8 PE=1 SV=2	PSB8_MOUSE	Psmb8	30 kDa	10	2
1642	Peptidyl-prolyl cis-trans isomerase FKBP3 OS=Mus musculus GN=Fkbp3 PE=1 SV=2	FKBP3_MOUSE	Fkbp3	25 kDa		3	6
1643	Disintegrin and metalloproteinase domain-containing protein 17 OS=Mus musculus GN=Adam17 PE=1 SV=3	ADA17_MOUSE	Adam17	93 kDa											2	11
1644	COP9 signalosome complex subunit 2 OS=Mus musculus GN=Cops2 PE=1 SV=1	CSN2_MOUSE (+2)	Cops2	52 kDa							2	11
1645	Malonyl-CoA decarboxylase, mitochondrial OS=Mus musculus GN=Mlycd PE=1 SV=1	DCMC_MOUSE	Mlycd	55 kDa							2	8
1646	Importin subunit alpha-1 OS=Mus musculus GN=Kpna2 PE=1 SV=2	IMA1_MOUSE	Kpna2	58 kDa								3	5
1647	Trifunctional enzyme subunit alpha, mitochondrial OS=Rattus norvegicus GN=Hadha PE=1 SV=2	ECHA_RAT	Hadha	83 kDa											80
1648	H(+)/Cl(-) exchange transporter 7 OS=Mus musculus GN=Clcn7 PE=1 SV=1	CLCN7_MOUSE (+1)	Clcn7	89 kDa											11
1649	Serine/threonine-protein phosphatase 2A 56 kDa regulatory subunit alpha isoform OS=Mus musculus GN=Ppp2r5a PE=1 SV=1	2A5A_MOUSE	Ppp2r5a	56 kDa								11
1650	NADH dehydrogenase [ubiquinone] 1 alpha subcomplex subunit 6 OS=Mus musculus GN=Ndufa6 PE=1 SV=1	NDUA6_MOUSE	Ndufa6	15 kDa	12
1651	Cellular nucleic acid-binding protein OS=Mus musculus GN=Cnbp PE=1 SV=2	CNBP_MOUSE	Cnbp	20 kDa	13
1652	Endoplasmic reticulum-Golgi intermediate compartment protein 3 OS=Mus musculus GN=Ergic3 PE=1 SV=1	ERGI3_MOUSE	Ergic3	43 kDa								9
1653	Phosphatidylinositol 3,4,5-trisphosphate 5-phosphatase 1 OS=Mus musculus GN=Inpp5d PE=1 SV=2	SHIP1_MOUSE	Inpp5d	134 kDa												10
1654	Kinesin light chain 1 OS=Mus musculus GN=Klc1 PE=1 SV=3	KLC1_MOUSE	Klc1	61 kDa										13
1655	MAGUK p55 subfamily member 6 OS=Homo sapiens GN=MPP6 PE=1 SV=2	MPP6_HUMAN	MPP6	61 kDa									11
1656	Actin-related protein 2/3 complex subunit 5 OS=Mus musculus GN=Arpc5 PE=1 SV=3	ARPC5_MOUSE	Arpc5	16 kDa	9
1657	Apoptosis regulator BAX OS=Mus musculus GN=Bax PE=1 SV=1	BAX_MOUSE	Bax	21 kDa	14
1658	CD166 antigen OS=Mus musculus GN=Alcam PE=1 SV=3	CD166_MOUSE	Alcam	65 kDa												11
1659	Cytochrome c oxidase subunit 6B1 OS=Mus musculus GN=Cox6b1 PE=1 SV=2	CX6B1_MOUSE	Cox6b1	10 kDa	8
1660	Lon protease homolog 2, peroxisomal OS=Mus musculus GN=Lonp2 PE=1 SV=1	LONP2_MOUSE	Lonp2	95 kDa												12
1661	NADH dehydrogenase [ubiquinone] 1 beta subcomplex subunit 7 OS=Mus musculus GN=Ndufb7 PE=1 SV=3	NDUB7_MOUSE	Ndufb7	16 kDa	11
1662	NADH dehydrogenase [ubiquinone] iron-sulfur protein 5 OS=Mus musculus GN=Ndufs5 PE=1 SV=3	NDUS5_MOUSE	Ndufs5	13 kDa	11
1663	Signal peptidase complex catalytic subunit SEC11A OS=Mus musculus GN=Sec11a PE=1 SV=1	SC11A_MOUSE (+4)	Sec11a	21 kDa	11
1664	Superoxide dismutase [Cu-Zn] OS=Mus musculus GN=Sod1 PE=1 SV=2	SODC_MOUSE	Sod1	16 kDa	12
1665	Proto-oncogene vav OS=Mus musculus GN=Vav1 PE=1 SV=1	VAV_MOUSE	Vav1	98 kDa												10
1666	Cyanate hydratase OS=Escherichia coli O139:H28 (strain E24377A / ETEC) GN=cynS PE=3 SV=1	CYNS_ECO24 (+11)	cynS	17 kDa	6
1667	C5a anaphylatoxin chemotactic receptor 1 OS=Mus musculus GN=C5ar1 PE=1 SV=2	C5AR1_MOUSE	C5ar1	39 kDa								2
1668	Major outer membrane lipoprotein 1 OS=Salmonella paratyphi A (strain ATCC 9150 / SARB42) GN=lpp1 PE=3 SV=1	LPP1_SALPA (+7)	lpp1	8 kDa	4	2	3
1669	Actin OS=Volvox carteri PE=3 SV=1	ACT_VOLCA		42 kDa						120
1670	IST1 homolog OS=Rattus norvegicus GN=Ist1 PE=2 SV=1	IST1_RAT	Ist1	40 kDa							4	4
1671	Actin OS=Cyanidioschyzon merolae (strain 10D) GN=CYME_CMM237C PE=3 SV=1	ACT_CYAM1	CYME_CMM237C	42 kDa						94
1672	ATP-dependent RNA helicase DDX19A OS=Mus musculus GN=Ddx19a PE=1 SV=2	DD19A_MOUSE	Ddx19a	54 kDa								4	4
1673	Bcl-2-like protein 13 OS=Mus musculus GN=Bcl2l13 PE=1 SV=2	B2L13_MOUSE	Bcl2l13	47 kDa				3	4					3
1674	Histone H2A type 2-A OS=Mus musculus GN=Hist2h2aa1 PE=1 SV=3	H2A2A_MOUSE (+6)	Hist2h2aa1	14 kDa	40	13
1675	Alpha-enolase OS=Trachemys scripta elegans PE=2 SV=3	ENOA_TRASE		47 kDa								140
1676	14-3-3 protein gamma-2 OS=Oncorhynchus mykiss PE=2 SV=1	143G2_ONCMY		28 kDa		22
1677	Toll-interacting protein OS=Rattus norvegicus GN=Tollip PE=1 SV=1	TOLIP_RAT	Tollip	30 kDa		2	2	3
1678	Actin, cytoplasmic OS=Oxytricha trifallax PE=3 SV=1	ACT2_OXYTR		42 kDa						3
1679	Tumor necrosis factor receptor type 1-associated DEATH domain protein OS=Mus musculus GN=Tradd PE=1 SV=1	TRADD_MOUSE	Tradd	35 kDa				7	3
1680	Polyprenol reductase OS=Mus musculus GN=Srd5a3 PE=1 SV=2	PORED_MOUSE	Srd5a3	38 kDa		3	4	3
1681	Solute carrier family 25 member 45 OS=Mus musculus GN=Slc25a45 PE=1 SV=1	S2545_MOUSE	Slc25a45	32 kDa			4	4
1682	THO complex subunit 4 OS=Xenopus tropicalis GN=alyref PE=2 SV=1	THOC4_XENTR	alyref	27 kDa			3	3
1683	Nucleoporin NDC1 OS=Mus musculus GN=Ndc1 PE=1 SV=1	NDC1_MOUSE	Ndc1	75 kDa									5	2
1684	Omega-amidase NIT2 OS=Mus musculus GN=Nit2 PE=1 SV=1	NIT2_MOUSE	Nit2	31 kDa		4	3	5
1685	Cytosolic Fe-S cluster assembly factor NUBP2 OS=Mus musculus GN=Nubp2 PE=1 SV=1	NUBP2_MOUSE	Nubp2	30 kDa		5	3	3
1686	26S proteasome non-ATPase regulatory subunit 9 OS=Mus musculus GN=Psmd9 PE=1 SV=1	PSMD9_MOUSE	Psmd9	25 kDa		6	5	3
1687	LDLR chaperone MESD OS=Mus musculus GN=Mesdc2 PE=1 SV=1	MESD_MOUSE	Mesdc2	25 kDa	2	6	3
1688	Protein ABHD11 OS=Mus musculus GN=Abhd11 PE=1 SV=1	ABHDB_MOUSE	Abhd11	34 kDa		2	5	5
1689	Ubiquitin domain-containing protein 1 OS=Mus musculus GN=Ubtd1 PE=2 SV=1	UBTD1_MOUSE	Ubtd1	26 kDa		4	4	2
1690	Sideroflexin-2 OS=Mus musculus GN=Sfxn2 PE=1 SV=1	SFXN2_MOUSE	Sfxn2	36 kDa			4	3	2
1691	Hormone-sensitive lipase OS=Mus musculus GN=Lipe PE=1 SV=2	LIPS_MOUSE	Lipe	83 kDa									2		4	5
1692	Ribosome maturation protein SBDS OS=Mus musculus GN=Sbds PE=1 SV=4	SBDS_MOUSE (+1)	Sbds	29 kDa		2	6	2
1693	COP9 signalosome complex subunit 7a OS=Mus musculus GN=Cops7a PE=1 SV=2	CSN7A_MOUSE	Cops7a	30 kDa		3	5
1694	Protein YIPF3 OS=Rattus norvegicus GN=Yipf3 PE=2 SV=1	YIPF3_RAT	Yipf3	38 kDa				2	7
1695	V-type proton ATPase subunit S1 OS=Mus musculus GN=Atp6ap1 PE=1 SV=1	VAS1_MOUSE	Atp6ap1	51 kDa								2	3
1696	Eukaryotic translation initiation factor 4E OS=Mus musculus GN=Eif4e PE=1 SV=1	IF4E_MOUSE (+1)	Eif4e	25 kDa		2	5
1697	Aldo-keto reductase family 1 member C13 OS=Mus musculus GN=Akr1c13 PE=1 SV=2	AK1CD_MOUSE	Akr1c13	37 kDa					7	2
1698	P2X purinoceptor 4 OS=Mus musculus GN=P2rx4 PE=1 SV=1	P2RX4_MOUSE	P2rx4	43 kDa										6
1699	Dimethyladenosine transferase 1, mitochondrial OS=Mus musculus GN=Tfb1m PE=1 SV=1	TFB1M_MOUSE	Tfb1m	39 kDa					4	6
1700	Casein kinase I isoform alpha OS=Gallus gallus GN=CSNK1A1 PE=2 SV=1	KC1A_CHICK (+1)	CSNK1A1	39 kDa				2	6
1701	Cleft lip and palate transmembrane protein 1-like protein OS=Mus musculus GN=Clptm1l PE=1 SV=1	CLP1L_MOUSE	Clptm1l	62 kDa									8	2
1702	Alpha-1,6-mannosyl-glycoprotein 2-beta-N-acetylglucosaminyltransferase OS=Mus musculus GN=Mgat2 PE=1 SV=1	MGAT2_MOUSE	Mgat2	51 kDa								3	5
1703	Actin-1 OS=Phytophthora infestans GN=ACTA PE=2 SV=1	ACT1_PHYIN	ACTA	42 kDa						69	96
1704	Lysophosphatidylcholine acyltransferase 1 OS=Mus musculus GN=Lpcat1 PE=1 SV=1	PCAT1_MOUSE	Lpcat1	60 kDa								3	7
1705	Transcriptional activator protein Pur-beta OS=Mus musculus GN=Purb PE=1 SV=3	PURB_MOUSE	Purb	34 kDa					5	6
1706	ATP-dependent (S)-NAD(P)H-hydrate dehydratase OS=Mus musculus GN=Naxd PE=1 SV=1	NNRD_MOUSE	Naxd	37 kDa					7
1707	COP9 signalosome complex subunit 6 OS=Mus musculus GN=Cops6 PE=1 SV=1	CSN6_MOUSE	Cops6	36 kDa					6	3
1708	Steryl-sulfatase OS=Mus musculus GN=Sts PE=1 SV=1	STS_MOUSE	Sts	67 kDa											7	3
1709	Caspase recruitment domain-containing protein 9 OS=Mus musculus GN=Card9 PE=1 SV=1	CARD9_MOUSE	Card9	62 kDa										10
1710	Serine/threonine-protein kinase TAO3 OS=Mus musculus GN=Taok3 PE=1 SV=2	TAOK3_MOUSE	Taok3	105 kDa											2	4
1711	Mitochondrial import inner membrane translocase subunit Tim29 OS=Mus musculus GN=Timm29 PE=1 SV=1	TIM29_MOUSE	Timm29	29 kDa			2	6
1712	Putative adenosylhomocysteinase 2 OS=Mus musculus GN=Ahcyl1 PE=1 SV=1	SAHH2_MOUSE (+1)	Ahcyl1	59 kDa									16
1713	Myotubularin OS=Mus musculus GN=Mtm1 PE=1 SV=2	MTM1_MOUSE	Mtm1	70 kDa									4	5
1714	Golgi SNAP receptor complex member 2 OS=Mus musculus GN=Gosr2 PE=1 SV=2	GOSR2_MOUSE	Gosr2	25 kDa		6	3
1715	60S ribosomal protein L27a OS=Mus musculus GN=Rpl27a PE=1 SV=5	RL27A_MOUSE	Rpl27a	17 kDa	8
1716	Complex I intermediate-associated protein 30, mitochondrial OS=Mus musculus GN=Ndufaf1 PE=1 SV=2	CIA30_MOUSE	Ndufaf1	38 kDa				5	4
1717	Deoxyribose-phosphate aldolase OS=Mus musculus GN=Dera PE=1 SV=1	DEOC_MOUSE	Dera	35 kDa				8	4
1718	Golgin subfamily A member 5 OS=Mus musculus GN=Golga5 PE=1 SV=2	GOGA5_MOUSE	Golga5	82 kDa											9	3
1719	Histone H1.3 OS=Mus musculus GN=Hist1h1d PE=1 SV=2	H13_MOUSE	Hist1h1d	22 kDa				19	19
1720	Lysocardiolipin acyltransferase 1 OS=Mus musculus GN=Lclat1 PE=1 SV=2	LCLT1_MOUSE	Lclat1	44 kDa				4	5
1721	Group XV phospholipase A2 OS=Mus musculus GN=Pla2g15 PE=1 SV=1	PAG15_MOUSE	Pla2g15	47 kDa							5	6
1722	Protein phosphatase 1 regulatory subunit 7 OS=Mus musculus GN=Ppp1r7 PE=1 SV=2	PP1R7_MOUSE	Ppp1r7	41 kDa							5	5
1723	Retinol dehydrogenase 14 OS=Mus musculus GN=Rdh14 PE=1 SV=1	RDH14_MOUSE	Rdh14	36 kDa				7	3
1724	Transmembrane emp24 domain-containing protein 3 OS=Mus musculus GN=Tmed3 PE=1 SV=1	TMED3_MOUSE	Tmed3	25 kDa	6	6
1725	N-acetyl-D-glucosamine kinase OS=Mus musculus GN=Nagk PE=1 SV=3	NAGK_MOUSE	Nagk	37 kDa					6	3
1726	Oxysterol-binding protein 1 OS=Mus musculus GN=Osbp PE=1 SV=3	OSBP1_MOUSE	Osbp	89 kDa											2	10
1727	Protein transport protein Sec24B OS=Homo sapiens GN=SEC24B PE=1 SV=2	SC24B_HUMAN	SEC24B	137 kDa											9	3
1728	Dephospho-CoA kinase domain-containing protein OS=Mus musculus GN=Dcakd PE=1 SV=1	DCAKD_MOUSE	Dcakd	26 kDa	11	2
1729	DNA replication licensing factor MCM5 OS=Mus musculus GN=Mcm5 PE=1 SV=1	MCM5_MOUSE	Mcm5	82 kDa											7	2
1730	Acylglycerol kinase, mitochondrial OS=Mus musculus GN=Agk PE=1 SV=1	AGK_MOUSE	Agk	47 kDa							9
1731	Bone marrow proteoglycan OS=Mus musculus GN=Prg2 PE=1 SV=1	PRG2_MOUSE	Prg2	24 kDa	8
1732	Protein odr-4 homolog OS=Mus musculus GN=Odr4 PE=1 SV=2	ODR4_MOUSE	Odr4	50 kDa									11
1733	Ragulator complex protein LAMTOR3 OS=Mus musculus GN=Lamtor3 PE=1 SV=1	LTOR3_MOUSE	Lamtor3	14 kDa	10
1734	Cytosolic phospholipase A2 OS=Mus musculus GN=Pla2g4a PE=1 SV=1	PA24A_MOUSE	Pla2g4a	85 kDa												9
1735	ATP synthase subunit g, mitochondrial OS=Mus musculus GN=Atp5l PE=1 SV=1	ATP5L_MOUSE	Atp5l	11 kDa	13
1736	CDP-diacylglycerol--inositol 3-phosphatidyltransferase OS=Mus musculus GN=Cdipt PE=1 SV=1	CDIPT_MOUSE	Cdipt	24 kDa	11
1737	Cytochrome c oxidase subunit 6C OS=Mus musculus GN=Cox6c PE=1 SV=3	COX6C_MOUSE	Cox6c	8 kDa	10
1738	DNA replication licensing factor MCM3 OS=Mus musculus GN=Mcm3 PE=1 SV=2	MCM3_MOUSE	Mcm3	92 kDa												9
1739	Malignant T-cell-amplified sequence 1 OS=Mus musculus GN=Mcts1 PE=1 SV=1	MCTS1_MOUSE (+3)	Mcts1	21 kDa	11
1740	40S ribosomal protein S11 OS=Mus musculus GN=Rps11 PE=1 SV=3	RS11_MOUSE (+4)	Rps11	18 kDa	10
1741	C-C chemokine receptor type 5 OS=Mus musculus GN=Ccr5 PE=2 SV=3	CCR5_MOUSE	Ccr5	41 kDa					4		2
1742	Keratin, type II cytoskeletal 2 epidermal OS=Canis lupus familiaris GN=KRT2 PE=2 SV=1	K22E_CANLF	KRT2	65 kDa						5
1743	Inactive rhomboid protein 2 OS=Mus musculus GN=Rhbdf2 PE=1 SV=1	RHDF2_MOUSE	Rhbdf2	93 kDa												4
1744	Calcium uptake protein 2, mitochondrial OS=Mus musculus GN=Micu2 PE=1 SV=2	MICU2_MOUSE (+1)	Micu2	49 kDa							4
1745	Actin-1 OS=Naegleria pringsheimi GN=ACT1 PE=3 SV=1	ACT1_NAEPR	ACT1	42 kDa							52
1746	Proline-serine-threonine phosphatase-interacting protein 1 OS=Mus musculus GN=Pstpip1 PE=1 SV=1	PPIP1_MOUSE	Pstpip1	48 kDa				3	4			3
1747	Protein SET OS=Mus musculus GN=Set PE=1 SV=1	SET_MOUSE (+2)	Set	33 kDa						3	5
1748	Equilibrative nucleoside transporter 3 OS=Mus musculus GN=Slc29a3 PE=1 SV=1	S29A3_MOUSE	Slc29a3	52 kDa								3	5	4
1749	NFAT activation molecule 1 OS=Mus musculus GN=Nfam1 PE=1 SV=1	NFAM1_MOUSE	Nfam1	30 kDa				3	4
1750	Actin-1 OS=Saccoglossus kowalevskii PE=2 SV=1	ACT1_SACKO		42 kDa								272
1751	BCL2/adenovirus E1B 19 kDa protein-interacting protein 2 OS=Homo sapiens GN=BNIP2 PE=1 SV=1	BNIP2_HUMAN	BNIP2	36 kDa								5	7
1752	Eukaryotic translation initiation factor 4H OS=Mus musculus GN=Eif4h PE=1 SV=3	IF4H_MOUSE (+3)	Eif4h	27 kDa				4
1753	Heterogeneous nuclear ribonucleoprotein L-like OS=Mus musculus GN=Hnrnpll PE=1 SV=3	HNRLL_MOUSE	Hnrnpll	64 kDa							2			6
1754	Hsc70-interacting protein OS=Mus musculus GN=St13 PE=1 SV=1	F10A1_MOUSE	St13	42 kDa						3	2	4
1755	U2 small nuclear ribonucleoprotein A' OS=Mus musculus GN=Snrpa1 PE=1 SV=2	RU2A_MOUSE	Snrpa1	28 kDa		5	4	2
1756	Translational activator of cytochrome c oxidase 1 OS=Mus musculus GN=Taco1 PE=1 SV=1	TACO1_MOUSE	Taco1	32 kDa		4	5	2
1757	28S ribosomal protein S26, mitochondrial OS=Mus musculus GN=Mrps26 PE=1 SV=1	RT26_MOUSE	Mrps26	23 kDa	3	6	3
1758	Heme-binding protein 1 OS=Mus musculus GN=Hebp1 PE=1 SV=2	HEBP1_MOUSE	Hebp1	21 kDa	4	3	2
1759	Very-long-chain (3R)-3-hydroxyacyl-CoA dehydratase 2 OS=Mus musculus GN=Hacd2 PE=1 SV=1	HACD2_MOUSE	Hacd2	28 kDa	4	3
1760	Methylthioribose-1-phosphate isomerase OS=Mus musculus GN=Mri1 PE=1 SV=1	MTNA_MOUSE	Mri1	39 kDa						5	2
1761	1-acyl-sn-glycerol-3-phosphate acyltransferase alpha OS=Mus musculus GN=Agpat1 PE=1 SV=1	PLCA_MOUSE	Agpat1	32 kDa		4
1762	Beta-parvin OS=Mus musculus GN=Parvb PE=1 SV=1	PARVB_MOUSE	Parvb	42 kDa						2	6
1763	Proteasome assembly chaperone 1 OS=Mus musculus GN=Psmg1 PE=1 SV=1	PSMG1_MOUSE	Psmg1	33 kDa			4	3
1764	Graves disease carrier protein homolog OS=Mus musculus GN=Slc25a16 PE=1 SV=1	GDC_MOUSE	Slc25a16	36 kDa				4	3
1765	Phosphatidylglycerophosphatase and protein-tyrosine phosphatase 1 OS=Mus musculus GN=Ptpmt1 PE=1 SV=1	PTPM1_MOUSE	Ptpmt1	22 kDa	6
1766	Mitochondrial peptide methionine sulfoxide reductase OS=Mus musculus GN=Msra PE=1 SV=1	MSRA_MOUSE	Msra	26 kDa	5	4
1767	Serotransferrin OS=Mus musculus GN=Tf PE=1 SV=1	TRFE_MOUSE	Tf	77 kDa										5	5
1768	Protein NDRG1 OS=Mus musculus GN=Ndrg1 PE=1 SV=1	NDRG1_MOUSE (+1)	Ndrg1	43 kDa							6
1769	Microtubule-associated protein RP/EB family member 2 OS=Mus musculus GN=Mapre2 PE=1 SV=1	MARE2_MOUSE (+1)	Mapre2	37 kDa					2	4
1770	[Protein ADP-ribosylarginine] hydrolase OS=Mus musculus GN=Adprh PE=1 SV=1	ADPRH_MOUSE	Adprh	40 kDa					6	4
1771	Olfactomedin-4 OS=Mus musculus GN=Olfm4 PE=2 SV=1	OLFM4_MOUSE	Olfm4	57 kDa											4	4
1772	Alpha-methylacyl-CoA racemase OS=Mus musculus GN=Amacr PE=1 SV=4	AMACR_MOUSE	Amacr	42 kDa						6
1773	MOB-like protein phocein OS=Mus musculus GN=Mob4 PE=1 SV=1	PHOCN_MOUSE (+3)	Mob4	26 kDa		5	3
1774	Actin, cytoplasmic 1 OS=Xenopus borealis GN=actb PE=3 SV=1	ACTB_XENBO	actb	42 kDa							835
1775	Maspardin OS=Mus musculus GN=Spg21 PE=1 SV=1	SPG21_MOUSE	Spg21	35 kDa				6	4
1776	Charged multivesicular body protein 2a OS=Mus musculus GN=Chmp2a PE=1 SV=1	CHM2A_MOUSE	Chmp2a	25 kDa			2	3
1777	Glyceraldehyde-3-phosphate dehydrogenase OS=Sus scrofa GN=GAPDH PE=1 SV=4	G3P_PIG	GAPDH	36 kDa					92	80
1778	Tyrosine-protein kinase Fes/Fps OS=Mus musculus GN=Fes PE=1 SV=2	FES_MOUSE	Fes	94 kDa												5
1779	Very-long-chain (3R)-3-hydroxyacyl-CoA dehydratase 3 OS=Mus musculus GN=Hacd3 PE=1 SV=2	HACD3_MOUSE	Hacd3	43 kDa					6	2
1780	Parkinson disease 7 domain-containing protein 1 OS=Mus musculus GN=Pddc1 PE=1 SV=1	PDDC1_MOUSE	Pddc1	23 kDa	3	8
1781	Acidic leucine-rich nuclear phosphoprotein 32 family member E OS=Mus musculus GN=Anp32e PE=1 SV=2	AN32E_MOUSE	Anp32e	30 kDa				7	5
1782	Ubiquinone biosynthesis O-methyltransferase, mitochondrial OS=Mus musculus GN=Coq3 PE=1 SV=1	COQ3_MOUSE	Coq3	41 kDa				6	5
1783	Peroxisomal 2,4-dienoyl-CoA reductase OS=Mus musculus GN=Decr2 PE=1 SV=1	DECR2_MOUSE	Decr2	31 kDa			3	3
1784	Translation initiation factor eIF-2B subunit alpha OS=Mus musculus GN=Eif2b1 PE=1 SV=1	EI2BA_MOUSE	Eif2b1	34 kDa			5	6
1785	Protein FAM177A1 OS=Mus musculus GN=Fam177a1 PE=1 SV=1	F177A_MOUSE	Fam177a1	24 kDa				5	7
1786	Protein FAM49A OS=Mus musculus GN=Fam49a PE=1 SV=1	FA49A_MOUSE (+3)	Fam49a	37 kDa				9	10
1787	Tyrosine-protein phosphatase non-receptor type 9 OS=Mus musculus GN=Ptpn9 PE=1 SV=2	PTN9_MOUSE	Ptpn9	68 kDa									6	7
1788	Transcriptional activator protein Pur-alpha OS=Mus musculus GN=Pura PE=1 SV=1	PURA_MOUSE	Pura	35 kDa						4	5
1789	60S ribosomal protein L18 OS=Mus musculus GN=Rpl18 PE=1 SV=3	RL18_MOUSE (+1)	Rpl18	22 kDa	4	5
1790	Fructose-2,6-bisphosphatase TIGAR OS=Mus musculus GN=Tigar PE=1 SV=1	TIGAR_MOUSE	Tigar	29 kDa		5	4
1791	Vacuolar protein sorting-associated protein 51 homolog OS=Mus musculus GN=Vps51 PE=1 SV=2	VPS51_MOUSE	Vps51	86 kDa											6	5
1792	DnaJ homolog subfamily C member 8 OS=Mus musculus GN=Dnajc8 PE=1 SV=2	DNJC8_MOUSE (+1)	Dnajc8	30 kDa				6
1793	Copine-3 OS=Mus musculus GN=Cpne3 PE=1 SV=2	CPNE3_MOUSE	Cpne3	60 kDa									9	2
1794	Metastasis-associated protein MTA2 OS=Mus musculus GN=Mta2 PE=1 SV=1	MTA2_MOUSE (+1)	Mta2	75 kDa										4
1795	Dynactin subunit 2 OS=Mus musculus GN=Dctn2 PE=1 SV=3	DCTN2_MOUSE	Dctn2	44 kDa								10
1796	Myotubularin-related protein 1 OS=Mus musculus GN=Mtmr1 PE=1 SV=1	MTMR1_MOUSE	Mtmr1	75 kDa										10
1797	Glia maturation factor gamma OS=Mus musculus GN=Gmfg PE=1 SV=1	GMFG_MOUSE	Gmfg	17 kDa	8
1798	BRI3-binding protein OS=Mus musculus GN=Bri3bp PE=1 SV=1	BRI3B_MOUSE	Bri3bp	28 kDa	12
1799	Cystatin-B OS=Mus musculus GN=Cstb PE=1 SV=1	CYTB_MOUSE	Cstb	11 kDa	11
1800	Mitochondrial pyruvate carrier 2 OS=Mus musculus GN=Mpc2 PE=1 SV=1	MPC2_MOUSE (+1)	Mpc2	14 kDa	12
1801	N-alpha-acetyltransferase 15, NatA auxiliary subunit OS=Mus musculus GN=Naa15 PE=1 SV=1	NAA15_MOUSE	Naa15	101 kDa												9
1802	NADH dehydrogenase [ubiquinone] 1 alpha subcomplex subunit 5 OS=Mus musculus GN=Ndufa5 PE=1 SV=3	NDUA5_MOUSE	Ndufa5	13 kDa	11
1803	NADH dehydrogenase [ubiquinone] 1 beta subcomplex subunit 6 OS=Mus musculus GN=Ndufb6 PE=1 SV=3	NDUB6_MOUSE	Ndufb6	16 kDa	9
1804	NADH dehydrogenase [ubiquinone] 1 beta subcomplex subunit 11, mitochondrial OS=Mus musculus GN=Ndufb11 PE=1 SV=2	NDUBB_MOUSE	Ndufb11	17 kDa	9
1805	60S ribosomal protein L23 OS=Mus musculus GN=Rpl23 PE=1 SV=1	RL23_MOUSE (+6)	Rpl23	15 kDa	12
1806	Protein S100-A10 OS=Mus musculus GN=S100a10 PE=1 SV=2	S10AA_MOUSE	S100a10	11 kDa	11
1807	Phospholipid phosphatase 2 OS=Mus musculus GN=Plpp2 PE=1 SV=1	PLPP2_MOUSE	Plpp2	31 kDa						2
1808	Protein tweety homolog 3 OS=Mus musculus GN=Ttyh3 PE=1 SV=1	TTYH3_MOUSE	Ttyh3	58 kDa										3
1809	Malate dehydrogenase OS=Haemophilus influenzae (strain 86-028NP) GN=mdh PE=3 SV=1	MDH_HAEI8	mdh	32 kDa					2
1810	Hepatocyte growth factor-regulated tyrosine kinase substrate OS=Bos taurus GN=HGS PE=2 SV=1	HGS_BOVIN	HGS	86 kDa					3	2
1811	Actin-1 OS=Plasmodium falciparum (isolate 3D7) GN=PFL2215w PE=3 SV=1	ACT1_PLAF7 (+1)	PFL2215w	42 kDa							34
1812	Carbonic anhydrase 2 OS=Mus musculus GN=Ca2 PE=1 SV=4	CAH2_MOUSE	Ca2	29 kDa		3	3
1813	Protein prune homolog 2 OS=Mus musculus GN=Prune2 PE=1 SV=2	PRUN2_MOUSE	Prune2	340 kDa						3
1814	Aspartate aminotransferase, mitochondrial OS=Sus scrofa GN=GOT2 PE=1 SV=2	AATM_PIG	GOT2	47 kDa					24
1815	3-hydroxyacyl-CoA dehydrogenase type-2 OS=Rattus norvegicus GN=Hsd17b10 PE=1 SV=3	HCD2_RAT	Hsd17b10	27 kDa		16
1816	Regulator of G-protein signaling 19 OS=Mus musculus GN=Rgs19 PE=1 SV=1	RGS19_MOUSE	Rgs19	25 kDa		5
1817	Junctional adhesion molecule-like OS=Mus musculus GN=Jaml PE=1 SV=2	JAML_MOUSE	Jaml	43 kDa									5	3	2
1818	E3 ubiquitin-protein ligase CBL OS=Mus musculus GN=Cbl PE=1 SV=3	CBL_MOUSE	Cbl	101 kDa								3		2
1819	Actin-2 OS=Phytophthora infestans GN=ACTB PE=2 SV=1	ACT2_PHYIN	ACTB	42 kDa						41	61
1820	Myristoylated alanine-rich C-kinase substrate OS=Mus musculus GN=Marcks PE=1 SV=2	MARCS_MOUSE	Marcks	30 kDa										5
1821	Mitotic checkpoint protein BUB3 OS=Mus musculus GN=Bub3 PE=1 SV=2	BUB3_MOUSE (+3)	Bub3	37 kDa					3	4	2
1822	Nitrilase homolog 1 OS=Mus musculus GN=Nit1 PE=1 SV=2	NIT1_MOUSE	Nit1	36 kDa		3	2	2
1823	Muscleblind-like protein 1 OS=Mus musculus GN=Mbnl1 PE=1 SV=1	MBNL1_MOUSE	Mbnl1	37 kDa						4
1824	Haloacid dehalogenase-like hydrolase domain-containing protein 2 OS=Mus musculus GN=Hdhd2 PE=1 SV=2	HDHD2_MOUSE	Hdhd2	29 kDa			3	2
1825	Choline transporter-like protein 2 OS=Mus musculus GN=Slc44a2 PE=1 SV=2	CTL2_MOUSE	Slc44a2	80 kDa											4
1826	Actin, cytoplasmic 1 OS=Cricetulus griseus GN=ACTB PE=3 SV=1	ACTB_CRIGR	ACTB	42 kDa						698
1827	Type 2 phosphatidylinositol 4,5-bisphosphate 4-phosphatase OS=Mus musculus GN=Tmem55a PE=1 SV=1	TM55A_MOUSE	Tmem55a	28 kDa		5	5
1828	Carboxy-terminal domain RNA polymerase II polypeptide A small phosphatase 1 OS=Mus musculus GN=Ctdsp1 PE=1 SV=1	CTDS1_MOUSE	Ctdsp1	29 kDa			4	5
1829	2-methoxy-6-polyprenyl-1,4-benzoquinol methylase, mitochondrial OS=Mus musculus GN=Coq5 PE=1 SV=2	COQ5_MOUSE	Coq5	37 kDa		6	4
1830	Protein RER1 OS=Mus musculus GN=Rer1 PE=1 SV=1	RER1_MOUSE (+1)	Rer1	23 kDa	4	3
1831	Dedicator of cytokinesis protein 8 OS=Mus musculus GN=Dock8 PE=1 SV=4	DOCK8_MOUSE	Dock8	239 kDa												5
1832	Heat shock 70 kDa protein cognate 3 OS=Drosophila melanogaster GN=Hsc70-3 PE=2 SV=2	HSP7C_DROME	Hsc70-3	72 kDa										36	32
1833	Sphingosine kinase 2 OS=Mus musculus GN=Sphk2 PE=1 SV=2	SPHK2_MOUSE	Sphk2	66 kDa										6
1834	Protein MEMO1 OS=Mus musculus GN=Memo1 PE=1 SV=1	MEMO1_MOUSE	Memo1	34 kDa			2	6
1835	ATP synthase subunit alpha OS=Rickettsia bellii (strain OSU 85-389) GN=atpA PE=3 SV=1	ATPA_RICB8	atpA	56 kDa								26
1836	Alpha-fetoprotein OS=Bos taurus GN=AFP PE=2 SV=1	FETA_BOVIN	AFP	69 kDa										4	4
1837	Actin-2 OS=Plasmodium falciparum (isolate 3D7) GN=PF14_0124 PE=3 SV=1	ACT2_PLAF7 (+2)	PF14_0124	43 kDa							28
1838	Adenylate cyclase type 7 OS=Mus musculus GN=Adcy7 PE=2 SV=2	ADCY7_MOUSE	Adcy7	123 kDa			2	6
1839	Cytosolic Fe-S cluster assembly factor NUBP1 OS=Mus musculus GN=Nubp1 PE=1 SV=1	NUBP1_MOUSE	Nubp1	34 kDa				2	4
1840	Vacuolar protein sorting-associated protein 52 homolog OS=Mus musculus GN=Vps52 PE=1 SV=1	VPS52_MOUSE	Vps52	82 kDa											7	2
1841	Tumor susceptibility gene 101 protein OS=Mus musculus GN=Tsg101 PE=1 SV=2	TS101_MOUSE (+1)	Tsg101	44 kDa								5
1842	Ubiquitin carboxyl-terminal hydrolase MINDY-1 OS=Mus musculus GN=Fam63a PE=1 SV=1	FA63A_MOUSE	Fam63a	51 kDa									6
1843	Coiled-coil domain-containing protein 115 OS=Mus musculus GN=Ccdc115 PE=1 SV=1	CC115_MOUSE	Ccdc115	20 kDa	3	7
1844	High affinity cationic amino acid transporter 1 OS=Mus musculus GN=Slc7a1 PE=1 SV=1	CTR1_MOUSE	Slc7a1	67 kDa											4	7
1845	Down syndrome critical region protein 3 homolog OS=Mus musculus GN=Dscr3 PE=1 SV=1	DSCR3_MOUSE	Dscr3	33 kDa				4	6
1846	Epsin-1 OS=Mus musculus GN=Epn1 PE=1 SV=3	EPN1_MOUSE	Epn1	60 kDa										8	3
1847	Golgi phosphoprotein 3 OS=Mus musculus GN=Golph3 PE=1 SV=1	GOLP3_MOUSE (+2)	Golph3	34 kDa				7	5
1848	Pleckstrin homology domain-containing family O member 1 OS=Mus musculus GN=Plekho1 PE=1 SV=1	PKHO1_MOUSE	Plekho1	46 kDa								7	3
1849	Ubiquitin-conjugating enzyme E2 J1 OS=Mus musculus GN=Ube2j1 PE=1 SV=2	UB2J1_MOUSE	Ube2j1	35 kDa					6	4
1850	WD repeat-containing protein 82 OS=Mus musculus GN=Wdr82 PE=1 SV=1	WDR82_MOUSE (+1)	Wdr82	35 kDa				4	5
1851	Eukaryotic translation initiation factor 5 OS=Mus musculus GN=Eif5 PE=1 SV=1	IF5_MOUSE (+1)	Eif5	49 kDa								3	5
1852	Adenylosuccinate synthetase isozyme 1 OS=Mus musculus GN=Adssl1 PE=1 SV=2	PURA1_MOUSE	Adssl1	50 kDa							2	5
1853	Thimet oligopeptidase OS=Mus musculus GN=Thop1 PE=1 SV=1	THOP1_MOUSE	Thop1	78 kDa										2	3
1854	Peptidyl-prolyl cis-trans isomerase FKBP4 OS=Mus musculus GN=Fkbp4 PE=1 SV=5	FKBP4_MOUSE	Fkbp4	52 kDa								3	8
1855	Deoxyribonuclease-1-like 1 OS=Mus musculus GN=Dnase1l1 PE=2 SV=3	DNSL1_MOUSE	Dnase1l1	36 kDa							5	4
1856	Mitochondrial folate transporter/carrier OS=Mus musculus GN=Slc25a32 PE=1 SV=1	MFTC_MOUSE	Slc25a32	35 kDa				2	5
1857	rRNA 2'-O-methyltransferase fibrillarin OS=Homo sapiens GN=FBL PE=1 SV=2	FBRL_HUMAN	FBL	34 kDa					7	2
1858	Calcium-transporting ATPase type 2C member 1 OS=Mus musculus GN=Atp2c1 PE=1 SV=2	AT2C1_MOUSE	Atp2c1	100 kDa											2	10
1859	Glycerol-3-phosphate phosphatase OS=Mus musculus GN=Pgp PE=1 SV=1	PGP_MOUSE (+1)	Pgp	35 kDa				2	6
1860	Hsp90 co-chaperone Cdc37 OS=Mus musculus GN=Cdc37 PE=1 SV=1	CDC37_MOUSE	Cdc37	45 kDa							2	7
1861	SPRY domain-containing protein 4 OS=Mus musculus GN=Spryd4 PE=1 SV=1	SPRY4_MOUSE	Spryd4	23 kDa	7	2
1862	TBC1 domain family member 15 OS=Mus musculus GN=Tbc1d15 PE=1 SV=1	TBC15_MOUSE	Tbc1d15	77 kDa										6
1863	Vacuolar protein sorting-associated protein 16 homolog OS=Mus musculus GN=Vps16 PE=1 SV=3	VPS16_MOUSE	Vps16	95 kDa												6
1864	Motile sperm domain-containing protein 2 OS=Mus musculus GN=Mospd2 PE=1 SV=2	MSPD2_MOUSE	Mospd2	60 kDa									7
1865	40S ribosomal protein S24 OS=Mus musculus GN=Rps24 PE=1 SV=1	RS24_MOUSE (+6)	Rps24	15 kDa	9
1866	Long-chain fatty acid transport protein 3 OS=Mus musculus GN=Slc27a3 PE=1 SV=2	S27A3_MOUSE	Slc27a3	73 kDa										8
1867	Uncharacterized protein C17orf62 homolog OS=Mus musculus PE=1 SV=2	CQ062_MOUSE (+1)		21 kDa	10
1868	T-complex protein 1 subunit zeta OS=Bos taurus GN=CCT6A PE=1 SV=3	TCPZ_BOVIN	CCT6A	58 kDa									64
1869	Chaperone protein DnaK OS=Leifsonia xyli subsp. xyli (strain CTCB07) GN=dnaK PE=3 SV=1	DNAK_LEIXX	dnaK	67 kDa										8
1870	E3 ubiquitin-protein ligase Itchy OS=Mus musculus GN=Itch PE=1 SV=2	ITCH_MOUSE	Itch	99 kDa												11
1871	Protein unc-45 homolog A OS=Mus musculus GN=Unc45a PE=1 SV=2	UN45A_MOUSE	Unc45a	103 kDa												7
1872	Septin-10 OS=Mus musculus GN=Sept10 PE=1 SV=1	SEP10_MOUSE	2017-09-10	52 kDa								8
1873	Methionine aminopeptidase 2 OS=Mus musculus GN=Metap2 PE=1 SV=1	MAP2_MOUSE	Metap2	53 kDa									7
1874	40S ribosomal protein S19 OS=Mus musculus GN=Rps19 PE=1 SV=3	RS19_MOUSE (+1)	Rps19	16 kDa	11
1875	ADP-ribosylation factor-like protein 6-interacting protein 1 OS=Mus musculus GN=Arl6ip1 PE=1 SV=1	AR6P1_MOUSE	Arl6ip1	23 kDa	9
1876	Vam6/Vps39-like protein OS=Mus musculus GN=Vps39 PE=1 SV=1	VPS39_MOUSE	Vps39	102 kDa												9
1877	DNA replication licensing factor MCM7 OS=Mus musculus GN=Mcm7 PE=1 SV=1	MCM7_MOUSE	Mcm7	81 kDa											5
1878	Fatty acid-binding protein, epidermal OS=Mus musculus GN=Fabp5 PE=1 SV=3	FABP5_MOUSE	Fabp5	15 kDa	10
1879	Caseinolytic peptidase B protein homolog OS=Mus musculus GN=Clpb PE=1 SV=1	CLPB_MOUSE	Clpb	76 kDa									10
1880	Acyl-coenzyme A thioesterase 13 OS=Mus musculus GN=Acot13 PE=1 SV=1	ACO13_MOUSE	Acot13	15 kDa	9
1881	Asparagine synthetase [glutamine-hydrolyzing] OS=Mus musculus GN=Asns PE=1 SV=3	ASNS_MOUSE	Asns	64 kDa									5
1882	CD177 antigen OS=Mus musculus GN=Cd177 PE=2 SV=1	CD177_MOUSE	Cd177	87 kDa												9
1883	Endoplasmic reticulum lectin 1 OS=Mus musculus GN=Erlec1 PE=1 SV=1	ERLEC_MOUSE	Erlec1	55 kDa								9
1884	Phospholipid hydroperoxide glutathione peroxidase, mitochondrial OS=Mus musculus GN=Gpx4 PE=1 SV=4	GPX41_MOUSE	Gpx4	22 kDa	9
1885	HIG1 domain family member 1A, mitochondrial OS=Mus musculus GN=Higd1a PE=1 SV=1	HIG1A_MOUSE	Higd1a	10 kDa	11
1886	Microsomal glutathione S-transferase 1 OS=Mus musculus GN=Mgst1 PE=1 SV=3	MGST1_MOUSE	Mgst1	18 kDa	11
1887	Peptidyl-prolyl cis-trans isomerase F, mitochondrial OS=Mus musculus GN=Ppif PE=1 SV=1	PPIF_MOUSE	Ppif	22 kDa	8
1888	GTP-binding protein Rheb OS=Mus musculus GN=Rheb PE=1 SV=1	RHEB_MOUSE	Rheb	20 kDa	9
1889	Signal peptidase complex catalytic subunit SEC11C OS=Mus musculus GN=Sec11c PE=1 SV=3	SC11C_MOUSE (+1)	Sec11c	22 kDa	7
1890	SH3 domain-binding glutamic acid-rich-like protein 3 OS=Mus musculus GN=Sh3bgrl3 PE=1 SV=1	SH3L3_MOUSE	Sh3bgrl3	10 kDa	8
1891	Vacuolar protein sorting-associated protein 41 homolog OS=Mus musculus GN=Vps41 PE=1 SV=1	VPS41_MOUSE	Vps41	99 kDa												9
1892	Leukotriene B4 receptor 1 OS=Mus musculus GN=Ltb4r PE=2 SV=1	LT4R1_MOUSE	Ltb4r	38 kDa											2	3
1893	Rab11 family-interacting protein 5 OS=Mus musculus GN=Rab11fip5 PE=1 SV=2	RFIP5_MOUSE	Rab11fip5	70 kDa				2						2
1894	Basigin OS=Mus musculus GN=Bsg PE=1 SV=2	BASI_MOUSE	Bsg	42 kDa							2			2
1895	NSFL1 cofactor p47 OS=Mus musculus GN=Nsfl1c PE=1 SV=1	NSF1C_MOUSE (+1)	Nsfl1c	41 kDa			2				3	3
1896	Proteolipid protein 2 OS=Rattus norvegicus GN=Plp2 PE=2 SV=1	PLP2_RAT	Plp2	17 kDa	6
1897	Transthyretin OS=Bos taurus GN=TTR PE=1 SV=1	TTHY_BOVIN	TTR	16 kDa									3	5
1898	IgG receptor FcRn large subunit p51 OS=Mus musculus GN=Fcgrt PE=1 SV=1	FCGRN_MOUSE	Fcgrt	40 kDa									3	2
1899	Galectin-3 OS=Canis lupus familiaris GN=LGALS3 PE=1 SV=3	LEG3_CANLF	LGALS3	30 kDa		57	61
1900	Mitochondrial fission factor OS=Mus musculus GN=Mff PE=1 SV=1	MFF_MOUSE	Mff	33 kDa		2	4
1901	Syntaxin-2 OS=Mus musculus GN=Stx2 PE=1 SV=1	STX2_MOUSE	Stx2	33 kDa				9	8
1902	Lysine-sensitive aspartokinase 3 OS=Escherichia coli (strain K12) GN=lysC PE=1 SV=2	AK3_ECOLI	lysC	49 kDa						4
1903	26S proteasome non-ATPase regulatory subunit 4 OS=Mus musculus GN=Psmd4 PE=1 SV=1	PSMD4_MOUSE	Psmd4	41 kDa								3
1904	Protein disulfide-isomerase A3 OS=Rattus norvegicus GN=Pdia3 PE=1 SV=2	PDIA3_RAT	Pdia3	57 kDa									129
1905	Actin OS=Meyerozyma guilliermondii (strain ATCC 6260 / CBS 566 / DSM 6381 / JCM 1539 / NBRC 10279 / NRRL Y-324) GN=ACT1 PE=3 SV=1	ACT_PICGU	ACT1	40 kDa						94
1906	Regulator of microtubule dynamics protein 1 OS=Mus musculus GN=Rmdn1 PE=1 SV=2	RMD1_MOUSE	Rmdn1	35 kDa			5
1907	Cadherin-17 OS=Mus musculus GN=Cdh17 PE=1 SV=1	CAD17_MOUSE	Cdh17	92 kDa							4
1908	Ribonuclease T2 OS=Mus musculus GN=Rnaset2 PE=1 SV=1	RNT2_MOUSE	Rnaset2	30 kDa	4	3
1909	Prostatic acid phosphatase OS=Mus musculus GN=Acpp PE=2 SV=1	PPAP_MOUSE	Acpp	44 kDa								4
1910	Torsin-2A OS=Mus musculus GN=Tor2a PE=1 SV=1	TOR2A_MOUSE	Tor2a	36 kDa					7	2
1911	Isochorismatase domain-containing protein 1 OS=Mus musculus GN=Isoc1 PE=1 SV=1	ISOC1_MOUSE	Isoc1	32 kDa			2	5	4
1912	39S ribosomal protein L16, mitochondrial OS=Rattus norvegicus GN=Mrpl16 PE=2 SV=1	RM16_RAT	Mrpl16	29 kDa		2	2
1913	Reticulocalbin-2 OS=Mus musculus GN=Rcn2 PE=1 SV=1	RCN2_MOUSE	Rcn2	37 kDa							3	2
1914	Signal-transducing adaptor protein 1 OS=Mus musculus GN=Stap1 PE=1 SV=1	STAP1_MOUSE	Stap1	35 kDa					5	2
1915	ATP-binding cassette sub-family B member 8, mitochondrial OS=Mus musculus GN=Abcb8 PE=1 SV=1	ABCB8_MOUSE	Abcb8	78 kDa									3	5
1916	ATP synthase mitochondrial F1 complex assembly factor 2 OS=Mus musculus GN=Atpaf2 PE=1 SV=1	ATPF2_MOUSE	Atpaf2	33 kDa		6	2
1917	Solute carrier family 25 member 35 OS=Mus musculus GN=Slc25a35 PE=1 SV=2	S2535_MOUSE	Slc25a35	33 kDa		2	6
1918	Apolipoprotein A-I OS=Bos taurus GN=APOA1 PE=1 SV=3	APOA1_BOVIN	APOA1	30 kDa		5	3
1919	Actin-3, muscle-specific OS=Bactrocera dorsalis PE=2 SV=1	ACT3_BACDO		42 kDa							269
1920	Arachidonate 5-lipoxygenase-activating protein OS=Mus musculus GN=Alox5ap PE=1 SV=2	AL5AP_MOUSE	Alox5ap	18 kDa	2	3
1921	Ig kappa chain C region, A allele OS=Rattus norvegicus PE=1 SV=1	KACA_RAT		12 kDa		5	4
1922	Ubiquitin carboxyl-terminal hydrolase isozyme L3 OS=Mus musculus GN=Uchl3 PE=1 SV=2	UCHL3_MOUSE	Uchl3	26 kDa		4	3
1923	Receptor-type tyrosine-protein phosphatase C OS=Mus musculus GN=Ptprc PE=1 SV=3	PTPRC_MOUSE	Ptprc	145 kDa										2		4
1924	Torsin-3A OS=Mus musculus GN=Tor3a PE=1 SV=2	TOR3A_MOUSE	Tor3a	44 kDa						3	4
1925	N(4)-(beta-N-acetylglucosaminyl)-L-asparaginase OS=Mus musculus GN=Aga PE=1 SV=1	ASPG_MOUSE	Aga	37 kDa	7
1926	3-hydroxyanthranilate 3,4-dioxygenase OS=Mus musculus GN=Haao PE=1 SV=1	3HAO_MOUSE	Haao	33 kDa				5	3
1927	Far upstream element-binding protein 1 OS=Rattus norvegicus GN=Fubp1 PE=1 SV=1	FUBP1_RAT	Fubp1	67 kDa										2
1928	Actin-related protein 10 OS=Mus musculus GN=Actr10 PE=1 SV=2	ARP10_MOUSE	Actr10	46 kDa							6
1929	Glutamine--fructose-6-phosphate aminotransferase [isomerizing] 1 OS=Mus musculus GN=Gfpt1 PE=1 SV=3	GFPT1_MOUSE	Gfpt1	79 kDa										2	7
1930	Neutrophil elastase OS=Mus musculus GN=Elane PE=2 SV=1	ELNE_MOUSE	Elane	29 kDa			3
1931	Aminoacylase-1 OS=Mus musculus GN=Acy1 PE=1 SV=1	ACY1_MOUSE	Acy1	46 kDa						3	5
1932	Cytokine receptor-like factor 3 OS=Mus musculus GN=Crlf3 PE=1 SV=1	CRLF3_MOUSE	Crlf3	50 kDa								4	4
1933	ERO1-like protein beta OS=Mus musculus GN=Ero1b PE=1 SV=1	ERO1B_MOUSE	Ero1b	54 kDa								4	5
1934	Peroxisomal trans-2-enoyl-CoA reductase OS=Mus musculus GN=Pecr PE=1 SV=1	PECR_MOUSE	Pecr	32 kDa				3	5
1935	Sorting nexin-17 OS=Mus musculus GN=Snx17 PE=1 SV=2	SNX17_MOUSE	Snx17	53 kDa								5	4
1936	WD repeat-containing protein 61 OS=Mus musculus GN=Wdr61 PE=1 SV=1	WDR61_MOUSE	Wdr61	34 kDa				5	3
1937	Serpin B6 OS=Mus musculus GN=Serpinb6 PE=1 SV=1	SPB6_MOUSE	Serpinb6	43 kDa						3	3
1938	Splicing factor U2AF 35 kDa subunit OS=Homo sapiens GN=U2AF1 PE=1 SV=3	U2AF1_HUMAN (+1)	U2AF1	28 kDa				5	3
1939	Ceramide synthase 6 OS=Mus musculus GN=Cers6 PE=1 SV=1	CERS6_MOUSE	Cers6	45 kDa					2	3
1940	Dual specificity mitogen-activated protein kinase kinase 2 OS=Mus musculus GN=Map2k2 PE=1 SV=2	MP2K2_MOUSE	Map2k2	44 kDa							9	5
1941	Flap endonuclease 1 OS=Bos taurus GN=FEN1 PE=2 SV=1	FEN1_BOVIN (+1)	FEN1	43 kDa							8	2
1942	SUMO-activating enzyme subunit 2 OS=Mus musculus GN=Uba2 PE=1 SV=1	SAE2_MOUSE	Uba2	71 kDa											5	3
1943	Apoptosis inhibitor 5 OS=Mus musculus GN=Api5 PE=1 SV=2	API5_MOUSE (+2)	Api5	57 kDa								2	6
1944	Zinc finger protein-like 1 OS=Mus musculus GN=Zfpl1 PE=1 SV=1	ZFPL1_MOUSE	Zfpl1	34 kDa					8	2
1945	Signal peptidase complex subunit 3 OS=Mus musculus GN=Spcs3 PE=1 SV=1	SPCS3_MOUSE (+4)	Spcs3	20 kDa	5
1946	Tyrosine-protein phosphatase non-receptor type 11 OS=Mus musculus GN=Ptpn11 PE=1 SV=2	PTN11_MOUSE (+1)	Ptpn11	68 kDa										5
1947	ATP synthase subunit f, mitochondrial OS=Mus musculus GN=Atp5j2 PE=1 SV=3	ATPK_MOUSE	Atp5j2	10 kDa	8
1948	Lysophospholipid acyltransferase LPCAT4 OS=Mus musculus GN=Lpcat4 PE=1 SV=1	LPCT4_MOUSE	Lpcat4	57 kDa								7
1949	Atlastin-2 OS=Mus musculus GN=Atl2 PE=1 SV=1	ATLA2_MOUSE (+2)	Atl2	66 kDa									8
1950	2-hydroxyacyl-CoA lyase 1 OS=Mus musculus GN=Hacl1 PE=1 SV=2	HACL1_MOUSE	Hacl1	64 kDa									7
1951	Ran GTPase-activating protein 1 OS=Mus musculus GN=Rangap1 PE=1 SV=2	RAGP1_MOUSE	Rangap1	64 kDa											7
1952	Centrosomal protein of 55 kDa OS=Mus musculus GN=Cep55 PE=1 SV=2	CEP55_MOUSE	Cep55	54 kDa								6
1953	NADH dehydrogenase [ubiquinone] 1 beta subcomplex subunit 5, mitochondrial OS=Mus musculus GN=Ndufb5 PE=1 SV=1	NDUB5_MOUSE	Ndufb5	22 kDa	10
1954	Sequestosome-1 OS=Mus musculus GN=Sqstm1 PE=1 SV=1	SQSTM_MOUSE	Sqstm1	48 kDa									4
1955	Glycylpeptide N-tetradecanoyltransferase 1 OS=Mus musculus GN=Nmt1 PE=1 SV=1	NMT1_MOUSE (+1)	Nmt1	57 kDa									6
1956	Translocon-associated protein subunit gamma OS=Bos taurus GN=SSR3 PE=2 SV=1	SSRG_BOVIN	SSR3	21 kDa	8
1957	Heat shock 70 kDa protein 14 OS=Mus musculus GN=Hspa14 PE=1 SV=2	HSP7E_MOUSE	Hspa14	55 kDa									9
1958	Interleukin-1 receptor antagonist protein OS=Mus musculus GN=Il1rn PE=2 SV=1	IL1RA_MOUSE	Il1rn	20 kDa	10
1959	Mitofusin-2 OS=Mus musculus GN=Mfn2 PE=1 SV=3	MFN2_MOUSE	Mfn2	86 kDa											8
1960	Myosin regulatory light chain 12B OS=Mus musculus GN=Myl12b PE=1 SV=2	ML12B_MOUSE (+1)	Myl12b	20 kDa	28
1961	NADH dehydrogenase [ubiquinone] 1 beta subcomplex subunit 8, mitochondrial OS=Mus musculus GN=Ndufb8 PE=1 SV=1	NDUB8_MOUSE	Ndufb8	22 kDa	7
1962	Proteasome subunit beta type-9 OS=Mus musculus GN=Psmb9 PE=1 SV=1	PSB9_MOUSE (+1)	Psmb9	23 kDa	5
1963	Cytochrome b-c1 complex subunit 7 OS=Mus musculus GN=Uqcrb PE=1 SV=3	QCR7_MOUSE	Uqcrb	14 kDa	6
1964	GTPase KRas OS=Meleagris gallopavo GN=KRAS PE=2 SV=1	RASK_MELGA	KRAS	21 kDa	12
1965	60S ribosomal protein L28 OS=Mus musculus GN=Rpl28 PE=1 SV=2	RL28_MOUSE	Rpl28	16 kDa	6
1966	Endophilin-A2 OS=Mus musculus GN=Sh3gl1 PE=1 SV=1	SH3G1_MOUSE	Sh3gl1	42 kDa							9
1967	Single-stranded DNA-binding protein, mitochondrial OS=Mus musculus GN=Ssbp1 PE=1 SV=1	SSBP_MOUSE	Ssbp1	17 kDa	8
1968	Tubulin-specific chaperone E OS=Mus musculus GN=Tbce PE=1 SV=1	TBCE_MOUSE	Tbce	59 kDa									8
1969	Ubiquitin-conjugating enzyme E2 N OS=Mus musculus GN=Ube2n PE=1 SV=1	UBE2N_MOUSE (+4)	Ube2n	17 kDa	8
1970	Vesicle-associated membrane protein 8 OS=Mus musculus GN=Vamp8 PE=1 SV=1	VAMP8_MOUSE	Vamp8	11 kDa	10
1971	WD repeat-containing protein 37 OS=Mus musculus GN=Wdr37 PE=1 SV=1	WDR37_MOUSE	Wdr37	55 kDa									6
1972	Beta-2-microglobulin OS=Mus musculus GN=B2m PE=1 SV=2	B2MG_MOUSE	B2m	14 kDa	2
1973	Vesicle transport protein GOT1B OS=Mus musculus GN=Golt1b PE=1 SV=1	GOT1B_MOUSE (+2)	Golt1b	15 kDa	3		2
1974	Disabled homolog 2 OS=Homo sapiens GN=DAB2 PE=1 SV=3	DAB2_HUMAN	DAB2	82 kDa					2
1975	Testin OS=Mus musculus GN=Tes PE=1 SV=1	TES_MOUSE	Tes	48 kDa							12	17
1976	Phosphatidylinositol glycan anchor biosynthesis class U protein OS=Cricetulus griseus GN=PIGU PE=1 SV=3	PIGU_CRIGR (+2)	PIGU	50 kDa		2	2
1977	Low affinity immunoglobulin gamma Fc region receptor III OS=Mus musculus GN=Fcgr3 PE=1 SV=1	FCGR3_MOUSE	Fcgr3	30 kDa							3	4
1978	Ras-related protein Rab-44 OS=Mus musculus GN=Rab44 PE=1 SV=1	RAB44_MOUSE	Rab44	78 kDa					2					2
1979	Calumenin OS=Mus musculus GN=Calu PE=1 SV=1	CALU_MOUSE (+1)	Calu	37 kDa						2		2
1980	Arfaptin-1 OS=Rattus norvegicus GN=Arfip1 PE=1 SV=1	ARFP1_RAT	Arfip1	41 kDa						2	3	2
1981	UDP-N-acetylglucosamine--dolichyl-phosphate N-acetylglucosaminephosphotransferase OS=Mus musculus GN=Dpagt1 PE=1 SV=2	GPT_MOUSE	Dpagt1	46 kDa			2	4
1982	Acyl-CoA-binding domain-containing protein 5 OS=Mus musculus GN=Acbd5 PE=1 SV=1	ACBD5_MOUSE	Acbd5	57 kDa									5
1983	Molybdenum cofactor biosynthesis protein 1 OS=Mus musculus GN=Mocs1 PE=1 SV=2	MOCS1_MOUSE	Mocs1	70 kDa						4
1984	ARF GTPase-activating protein GIT2 OS=Mus musculus GN=Git2 PE=1 SV=2	GIT2_MOUSE	Git2	79 kDa											5
1985	RNA binding motif protein, X-linked-like-1 OS=Rattus norvegicus GN=Rbmxl1 PE=3 SV=1	RMXL1_RAT	Rbmxl1	42 kDa							3
1986	ATP synthase subunit alpha, mitochondrial OS=Saccharomyces cerevisiae (strain ATCC 204508 / S288c) GN=ATP1 PE=1 SV=5	ATPA_YEAST	ATP1	59 kDa											5
1987	Beta-1,4-galactosyltransferase 1 OS=Mus musculus GN=B4galt1 PE=1 SV=1	B4GT1_MOUSE	B4galt1	44 kDa								2	6
1988	IgE-binding protein OS=Mus musculus GN=Iap PE=2 SV=1	IGEB_MOUSE	Iap	63 kDa										2
1989	Actin-2 (Fragment) OS=Naegleria fowleri PE=2 SV=1	ACT2_NAEFO		41 kDa							43
1990	Ferric-chelate reductase 1 OS=Mus musculus GN=FRRS1 PE=1 SV=1	FRRS1_MOUSE	FRRS1	66 kDa	5
1991	Sulfatase-modifying factor 1 OS=Mus musculus GN=Sumf1 PE=1 SV=2	SUMF1_MOUSE	Sumf1	41 kDa					2	3	3
1992	ABI gene family member 3 OS=Mus musculus GN=Abi3 PE=1 SV=3	ABI3_MOUSE	Abi3	39 kDa								2	5
1993	Inositol monophosphatase 2 OS=Mus musculus GN=Impa2 PE=1 SV=1	IMPA2_MOUSE (+1)	Impa2	32 kDa			3	3	3
1994	ADP-sugar pyrophosphatase OS=Mus musculus GN=Nudt5 PE=1 SV=1	NUDT5_MOUSE	Nudt5	24 kDa			2	5	2
1995	Enolase-phosphatase E1 OS=Mus musculus GN=Enoph1 PE=1 SV=1	ENOPH_MOUSE	Enoph1	29 kDa		5	2	2
1996	Dol-P-Man:Man(5)GlcNAc(2)-PP-Dol alpha-1,3-mannosyltransferase OS=Mus musculus GN=Alg3 PE=1 SV=2	ALG3_MOUSE	Alg3	50 kDa				2	4	2
1997	Ras and Rab interactor 3 OS=Mus musculus GN=Rin3 PE=1 SV=2	RIN3_MOUSE	Rin3	107 kDa											2
1998	Eukaryotic translation initiation factor 3 subunit D OS=Mus musculus GN=Eif3d PE=1 SV=2	EIF3D_MOUSE (+4)	Eif3d	64 kDa										3
[truncated: 1,119 more rows]
